# Supplementary material for: A Survival Metadata Analysis Responsive Tool (SMART) for web-based analysis of patient survival and risk
Source: Sci Rep. 2018 Aug 27;8:12880. doi: 10.1038/s41598-018-31290-z (PMC6110739; doi:10.1038/s41598-018-31290-z)
Supplement: Supplementary file 2 — 3. Dataset.csv [file 41598_2018_31290_MOESM2_ESM.csv]

Colname	Value	Label
rx	Obs	Observation
rx	Lev	Levamisole
rx	Lev+5FU	Levamisole+5-FU
sex	1	male
sex	0	female
obstruct	1	yes
obstruct	0	no
perfor	1	yes
perfor	0	no
adhere	1	yes
adhere	0	no
status	1	recurrence/death
status	0	censoring
differ	1	well
differ	2	moderate
differ	3	poor
extent	1	submucosa
extent	2	muscle
extent	3	serosa
extent	4	contiguous structures
surg	1	long
surg	0	short
node4	1	yes
node4	0	no
etype	1	recurrence
etype	2	death
