# Supplementary material for: A Survival Metadata Analysis Responsive Tool (SMART) for web-based analysis of patient survival and risk
Source: Sci Rep. 2018 Aug 27;8:12880. doi: 10.1038/s41598-018-31290-z (PMC6110739; doi:10.1038/s41598-018-31290-z)
Supplement: Supplementary file 3 — 4. Layer1.csv [file 41598_2018_31290_MOESM3_ESM.csv]

id	study	rx	sex	age	obstruct	perfor	adhere	nodes	status	differ	extent	surg	node4	time	etype
1	1	Lev+5FU	1	43	0	0	0	5	1	2	3	0	1	1521	2
1	1	Lev+5FU	1	43	0	0	0	5	1	2	3	0	1	968	1
2	1	Lev+5FU	1	63	0	0	0	1	0	2	3	0	0	3087	2
2	1	Lev+5FU	1	63	0	0	0	1	0	2	3	0	0	3087	1
3	1	Obs	0	71	0	0	1	7	1	2	2	0	1	963	2
3	1	Obs	0	71	0	0	1	7	1	2	2	0	1	542	1
4	1	Lev+5FU	0	66	1	0	0	6	1	2	3	1	1	293	2
4	1	Lev+5FU	0	66	1	0	0	6	1	2	3	1	1	245	1
5	1	Obs	1	69	0	0	0	22	1	2	3	1	1	659	2
5	1	Obs	1	69	0	0	0	22	1	2	3	1	1	523	1
6	1	Lev+5FU	0	57	0	0	0	9	1	2	3	0	1	1767	2
6	1	Lev+5FU	0	57	0	0	0	9	1	2	3	0	1	904	1
7	1	Lev	1	77	0	0	0	5	1	2	3	1	1	420	2
7	1	Lev	1	77	0	0	0	5	1	2	3	1	1	229	1
8	1	Obs	1	54	0	0	0	1	0	2	3	0	0	3192	2
8	1	Obs	1	54	0	0	0	1	0	2	3	0	0	3192	1
9	1	Lev	1	46	0	0	1	2	0	2	3	0	0	3173	2
9	1	Lev	1	46	0	0	1	2	0	2	3	0	0	3173	1
10	1	Lev+5FU	0	68	0	0	0	1	0	2	3	1	0	3308	2
10	1	Lev+5FU	0	68	0	0	0	1	0	2	3	1	0	3308	1
11	1	Lev	0	47	0	0	1	1	0	2	3	0	0	2908	2
11	1	Lev	0	47	0	0	1	1	0	2	3	0	0	2908	1
12	1	Lev+5FU	1	52	0	0	0	2	0	3	3	1	0	3309	2
12	1	Lev+5FU	1	52	0	0	0	2	0	3	3	1	0	3309	1
13	1	Obs	1	64	0	0	0	1	1	2	3	0	0	2085	2
13	1	Obs	1	64	0	0	0	1	1	2	3	0	0	1130	1
14	1	Lev	1	68	1	0	0	3	1	2	3	0	0	2910	2
14	1	Lev	1	68	1	0	0	3	1	2	3	0	0	2231	1
15	1	Obs	1	46	1	0	0	4	0	2	3	0	0	2754	2
15	1	Obs	1	46	1	0	0	4	0	2	3	0	0	2754	1
16	1	Obs	1	68	0	0	0	1	0	2	3	1	0	3214	2
16	1	Obs	1	68	0	0	0	1	1	2	3	1	0	1323	1
17	1	Lev	1	62	1	0	1	6	1	2	3	0	1	406	2
17	1	Lev	1	62	1	0	1	6	1	2	3	0	1	258	1
18	1	Lev	1	79	1	0	0	1	1	2	3	1	0	522	2
18	1	Lev	1	79	1	0	0	1	1	2	3	1	0	389	1
19	1	Lev+5FU	0	34	1	0	0	1	1	2	2	0	0	887	2
19	1	Lev+5FU	0	34	1	0	0	1	1	2	2	0	0	604	1
20	1	Lev	0	50	0	0	1	1	0	2	3	0	0	3329	2
20	1	Lev	0	50	0	0	1	1	0	2	3	0	0	3329	1
21	1	Obs	1	64	1	0	0	1	1	2	3	1	0	2789	2
21	1	Obs	1	64	1	0	0	1	0	2	3	1	0	2789	1
22	1	Lev	1	56	1	0	0	4	1	2	3	1	0	739	2
22	1	Lev	1	56	1	0	0	4	1	2	3	1	0	527	1
23	1	Lev	0	61	0	0	0	4	1	2	3	0	0	709	2
23	1	Lev	0	61	0	0	0	4	1	2	3	0	0	348	1
24	1	Lev+5FU	0	50	0	0	0	1	0	2	2	0	0	2969	2
24	1	Lev+5FU	0	50	0	0	0	1	0	2	2	0	0	2969	1
25	1	Lev+5FU	0	70	0	0	0	4	0	2	3	0	0	2889	2
25	1	Lev+5FU	0	70	0	0	0	4	0	2	3	0	0	2889	1
26	1	Obs	1	73	0	0	0	1	1	2	3	0	0	1772	2
26	1	Obs	1	73	0	0	0	1	1	2	3	0	0	1759	1
27	1	Obs	0	70	0	0	1	13	1	2	3	0	1	384	2
27	1	Obs	0	70	0	0	1	13	1	2	3	0	1	121	1
28	1	Lev	0	68	0	0	0	1	1	2	3	0	0	968	2
28	1	Lev	0	68	0	0	0	1	1	2	3	0	0	290	1
29	1	Obs	0	56	1	0	0	6	1	3	3	0	1	218	2
29	1	Obs	0	56	1	0	0	6	1	3	3	0	1	157	1
30	1	Lev	1	80	0	0	0	1	1	3	3	0	0	133	2
30	1	Lev	1	80	0	0	0	1	1	3	3	0	0	62	1
31	1	Lev+5FU	0	64	0	0	0	1	0	2	1	0	0	3238	2
31	1	Lev+5FU	0	64	0	0	0	1	0	2	1	0	0	3238	1
32	1	Lev+5FU	0	33	1	0	0	3	0	2	3	0	0	3019	2
32	1	Lev+5FU	0	33	1	0	0	3	0	2	3	0	0	3019	1
33	1	Obs	0	49	0	0	0	2	1	2	3	1	0	1745	2
33	1	Obs	0	49	0	0	0	2	1	2	3	1	0	461	1
34	1	Obs	1	47	0	0	0	3	1	2	3	1	0	2527	2
34	1	Obs	1	47	0	0	0	3	1	2	3	1	0	1749	1
35	1	Lev+5FU	0	56	0	0	0	1	1	2	3	1	0	1387	2
35	1	Lev+5FU	0	56	0	0	0	1	1	2	3	1	0	593	1
36	1	Lev+5FU	0	72	0	0	1	1	0	3	3	1	0	3024	2
36	1	Lev+5FU	0	72	0	0	1	1	0	3	3	1	0	3024	1
37	1	Obs	1	79	0	0	0	19	1	2	3	0	1	570	2
37	1	Obs	1	79	0	0	0	19	1	2	3	0	1	43	1
38	1	Obs	0	64	0	0	0	1	0	3	3	0	0	2815	2
38	1	Obs	0	64	0	0	0	1	0	3	3	0	0	2815	1
39	1	Lev	1	61	0	0	0	2	0	3	3	0	0	2901	2
39	1	Lev	1	61	0	0	0	2	0	3	3	0	0	2901	1
40	1	Lev	1	58	0	0	0	7	1	2	3	0	1	553	2
40	1	Lev	1	58	0	0	0	7	1	2	3	0	1	348	1
41	1	Lev+5FU	1	75	0	0	0	2	1	2	3	1	0	905	2
41	1	Lev+5FU	1	75	0	0	0	2	1	2	3	1	0	510	1
42	1	Obs	0	39	1	0	0	1	0	1	3	1	0	3030	2
42	1	Obs	0	39	1	0	0	1	0	1	3	1	0	3030	1
43	1	Obs	1	71	1	0	0	3	1	2	2	1	0	685	2
43	1	Obs	1	71	1	0	0	3	1	2	2	1	0	489	1
44	1	Lev	0	58	1	0	0	2	0	2	3	0	0	2740	2
44	1	Lev	0	58	1	0	0	2	0	2	3	0	0	2740	1
45	1	Lev+5FU	1	40	0	0	0	1	0	1	3	1	0	2899	2
45	1	Lev+5FU	1	40	0	0	0	1	0	1	3	1	0	2899	1
46	1	Obs	0	63	0	1	0	2	0	2	3	0	0	2598	2
46	1	Obs	0	63	0	1	0	2	0	2	3	0	0	2598	1
47	1	Lev+5FU	0	59	0	0	0	1	0	3	1	0	0	2840	2
47	1	Lev+5FU	0	59	0	0	0	1	0	3	1	0	0	2840	1
48	1	Lev	0	59	1	0	0	2	0	1	3	1	0	2802	2
48	1	Lev	0	59	1	0	0	2	0	1	3	1	0	2802	1
49	1	Lev+5FU	1	59	0	0	0	6	0	2	3	0	1	2781	2
49	1	Lev+5FU	1	59	0	0	0	6	0	2	3	0	1	2781	1
50	1	Lev	1	60	0	0	0	5	1	3	3	0	1	833	2
50	1	Lev	1	60	0	0	0	5	1	3	3	0	1	136	1
51	1	Obs	0	68	0	0	0	2	1	2	3	1	0	1290	2
51	1	Obs	0	68	0	0	0	2	1	2	3	1	0	632	1
52	1	Lev+5FU	0	70	0	0	0	3	1	2	3	0	0	1620	2
52	1	Lev+5FU	0	70	0	0	0	3	1	2	3	0	0	1233	1
53	1	Obs	1	76	0	0	0	2	0	2	3	0	0	2765	2
53	1	Obs	1	76	0	0	0	2	0	2	3	0	0	2765	1
54	1	Lev	0	45	0	0	0	3	0	2	3	0	0	2708	2
54	1	Lev	0	45	0	0	0	3	0	2	3	0	0	2708	1
55	1	Lev+5FU	1	61	0	0	0	2	0	2	2	1	0	2737	2
55	1	Lev+5FU	1	61	0	0	0	2	0	2	2	1	0	2737	1
56	1	Obs	1	76	0	0	0	3	1	1	3	0	0	1178	2
56	1	Obs	1	76	0	0	0	3	1	1	3	0	0	352	1
57	1	Lev	1	53	0	0	0	2	0	2	3	0	0	2765	2
57	1	Lev	1	53	0	0	0	2	1	2	3	0	0	250	1
58	1	Lev+5FU	0	63	0	0	0	5	0	2	3	1	1	2883	2
58	1	Lev+5FU	0	63	0	0	0	5	0	2	3	1	1	2883	1
59	1	Obs	0	65	0	0	0	6	0	3	3	1	1	2679	2
59	1	Obs	0	65	0	0	0	6	0	3	3	1	1	2679	1
60	1	Obs	0	57	1	0	0	4	0	3	3	0	0	2925	2
60	1	Obs	0	57	1	0	0	4	0	3	3	0	0	2925	1
61	1	Lev	1	80	0	1	0	4	1	2	3	1	0	472	2
61	1	Lev	1	80	0	1	0	4	1	2	3	1	0	176	1
62	1	Lev	1	58	0	0	0	1	0	1	2	1	0	2772	2
62	1	Lev	1	58	0	0	0	1	0	1	2	1	0	2772	1
63	1	Obs	0	53	0	0	0	15	1	3	3	0	1	474	2
63	1	Obs	0	53	0	0	0	15	1	3	3	0	1	173	1
64	1	Lev	0	53	1	0	0	1	0	NA	3	0	0	2739	2
64	1	Lev	0	53	1	0	0	1	0	NA	3	0	0	2739	1
65	1	Obs	0	71	0	0	0	1	1	1	3	0	0	365	2
65	1	Obs	0	71	0	0	0	1	1	1	3	0	0	72	1
66	1	Lev+5FU	0	66	0	0	0	2	0	2	3	0	0	2653	2
66	1	Lev+5FU	0	66	0	0	0	2	0	2	3	0	0	2653	1
67	1	Lev+5FU	1	49	0	0	0	6	0	3	3	0	1	2726	2
67	1	Lev+5FU	1	49	0	0	0	6	0	3	3	0	1	2726	1
68	1	Obs	1	60	0	0	0	10	1	2	3	0	1	774	2
68	1	Obs	1	60	0	0	0	10	1	2	3	0	1	435	1
69	1	Obs	0	70	0	0	0	3	0	2	1	0	0	3078	2
69	1	Obs	0	70	0	0	0	3	0	2	1	0	0	3078	1
70	1	Obs	0	40	0	0	0	2	1	2	3	1	0	2133	2
70	1	Obs	0	40	0	0	0	2	1	2	3	1	0	1236	1
71	1	Lev+5FU	0	55	0	0	0	1	1	2	3	0	0	2127	2
71	1	Lev+5FU	0	55	0	0	0	1	1	2	3	0	0	1786	1
72	1	Lev+5FU	0	56	0	0	0	15	1	2	3	0	1	400	2
72	1	Lev+5FU	0	56	0	0	0	15	1	2	3	0	1	322	1
73	1	Lev+5FU	1	54	0	0	0	9	0	2	3	0	1	3185	2
73	1	Lev+5FU	1	54	0	0	0	9	0	2	3	0	1	3185	1
74	1	Obs	0	49	1	0	0	5	1	3	3	0	1	1237	2
74	1	Obs	0	49	1	0	0	5	1	3	3	0	1	581	1
75	1	Lev	0	71	0	0	0	7	1	2	3	0	1	1219	2
75	1	Lev	0	71	0	0	0	7	1	2	3	0	1	891	1
76	1	Obs	0	67	0	0	0	4	0	2	3	0	0	3017	2
76	1	Obs	0	67	0	0	0	4	0	2	3	0	0	3017	1
77	1	Lev	0	68	0	0	0	5	1	2	3	1	1	806	2
77	1	Lev	0	68	0	0	0	5	1	2	3	1	1	505	1
78	1	Lev+5FU	1	63	0	0	0	2	0	2	3	1	0	2985	2
78	1	Lev+5FU	1	63	0	0	0	2	0	2	3	1	0	2985	1
79	1	Lev	1	50	1	0	1	1	0	2	3	0	0	2969	2
79	1	Lev	1	50	1	0	1	1	1	2	3	0	0	1895	1
80	1	Lev+5FU	0	45	0	0	0	7	1	2	2	0	1	1995	2
80	1	Lev+5FU	0	45	0	0	0	7	1	2	2	0	1	1488	1
81	1	Lev	1	66	0	0	0	1	0	2	2	0	0	2958	2
81	1	Lev	1	66	0	0	0	1	0	2	2	0	0	2958	1
82	1	Obs	0	46	0	0	0	1	1	3	3	0	0	1133	2
82	1	Obs	0	46	0	0	0	1	1	3	3	0	0	702	1
83	1	Lev	1	70	0	0	0	3	1	NA	2	0	0	1548	2
83	1	Lev	1	70	0	0	0	3	0	NA	2	0	0	1548	1
84	1	Lev	1	63	1	0	0	2	0	2	2	0	0	3085	2
84	1	Lev	1	63	1	0	0	2	0	2	2	0	0	3085	1
85	1	Lev+5FU	1	45	0	0	0	8	1	3	3	0	1	736	2
85	1	Lev+5FU	1	45	0	0	0	8	1	3	3	0	1	256	1
86	1	Lev	0	49	0	0	0	1	0	2	3	0	0	2789	2
86	1	Lev	0	49	0	0	0	1	0	2	3	0	0	2789	1
87	1	Lev	0	62	0	0	0	2	0	2	2	0	0	3325	2
87	1	Lev	0	62	0	0	0	2	0	2	2	0	0	3325	1
88	1	Obs	1	59	0	0	0	4	1	2	3	0	0	381	2
88	1	Obs	1	59	0	0	0	4	1	2	3	0	0	127	1
89	1	Lev+5FU	0	80	0	0	0	4	0	1	3	0	0	2724	2
89	1	Lev+5FU	0	80	0	0	0	4	0	1	3	0	0	2724	1
90	1	Lev	1	73	1	0	0	4	1	NA	3	0	0	997	2
90	1	Lev	1	73	1	0	0	4	1	NA	3	0	0	797	1
91	1	Obs	1	46	0	0	0	11	1	2	3	0	1	413	2
91	1	Obs	1	46	0	0	0	11	1	2	3	0	1	304	1
92	1	Lev	1	64	0	0	0	4	1	2	3	0	0	708	2
92	1	Lev	1	64	0	0	0	4	1	2	3	0	0	498	1
93	1	Lev	1	45	0	0	0	9	0	2	3	0	1	2765	2
93	1	Lev	1	45	0	0	0	9	0	2	3	0	1	2765	1
94	1	Lev+5FU	0	26	0	0	1	NA	0	2	4	1	1	2869	2
94	1	Lev+5FU	0	26	0	0	1	NA	0	2	4	1	1	2869	1
95	1	Lev+5FU	1	66	0	0	0	1	0	2	3	0	0	2918	2
95	1	Lev+5FU	1	66	0	0	0	1	0	2	3	0	0	2918	1
96	1	Lev	1	67	0	0	1	2	1	2	4	1	0	2458	2
96	1	Lev	1	67	0	0	1	2	0	2	4	1	0	2458	1
97	1	Obs	0	65	0	0	0	20	1	2	4	0	1	459	2
97	1	Obs	0	65	0	0	0	20	1	2	4	0	1	185	1
98	1	Lev+5FU	1	74	0	0	1	1	1	2	3	0	0	2318	2
98	1	Lev+5FU	1	74	0	0	1	1	0	2	3	0	0	2318	1
99	1	Lev	1	71	0	0	1	NA	1	2	4	0	1	569	2
99	1	Lev	1	71	0	0	1	NA	1	2	4	0	1	219	1
100	1	Obs	0	58	0	0	1	8	1	2	2	0	1	2077	2
100	1	Obs	0	58	0	0	1	8	1	2	2	0	1	1446	1
101	1	Obs	1	59	0	0	0	6	1	2	3	0	1	1216	2
101	1	Obs	1	59	0	0	0	6	1	2	3	0	1	349	1
102	1	Lev	1	61	0	0	0	5	1	3	3	0	1	171	2
102	1	Lev	1	61	0	0	0	5	1	3	3	0	1	147	1
103	1	Lev+5FU	1	49	0	0	0	2	1	2	3	0	0	712	2
103	1	Lev+5FU	1	49	0	0	0	2	1	2	3	0	0	448	1
104	1	Lev+5FU	0	50	0	0	0	6	1	2	3	0	1	614	2
104	1	Lev+5FU	0	50	0	0	0	6	1	2	3	0	1	260	1
105	1	Obs	0	75	0	0	0	1	0	2	3	0	0	2849	2
105	1	Obs	0	75	0	0	0	1	1	2	3	0	0	1057	1
106	1	Obs	1	68	0	0	0	3	1	3	3	0	0	1530	2
106	1	Obs	1	68	0	0	0	3	1	3	3	0	0	835	1
107	1	Lev	0	60	0	0	1	10	1	2	3	1	1	402	2
107	1	Lev	0	60	0	0	1	10	1	2	3	1	1	204	1
108	1	Lev+5FU	0	65	0	0	1	2	1	2	3	0	0	1511	2
108	1	Lev+5FU	0	65	0	0	1	2	1	2	3	0	0	853	1
109	1	Lev	0	74	0	0	0	5	0	2	3	0	1	2828	2
109	1	Lev	0	74	0	0	0	5	0	2	3	0	1	2828	1
110	1	Lev+5FU	0	52	0	0	0	3	1	3	3	1	0	23	2
110	1	Lev+5FU	0	52	0	0	0	3	0	3	3	1	0	23	1
111	1	Lev+5FU	1	64	0	0	1	6	0	2	3	0	1	2941	2
111	1	Lev+5FU	1	64	0	0	1	6	0	2	3	0	1	2941	1
112	1	Lev	1	47	0	0	1	1	1	2	3	0	0	755	2
112	1	Lev	1	47	0	0	1	1	1	2	3	0	0	548	1
113	1	Obs	0	45	0	0	0	1	0	2	1	0	0	2815	2
113	1	Obs	0	45	0	0	0	1	0	2	1	0	0	2815	1
114	1	Obs	1	61	1	0	1	5	1	3	3	0	1	761	2
114	1	Obs	1	61	1	0	1	5	1	3	3	0	1	185	1
115	1	Lev	1	53	0	0	0	2	1	3	3	0	0	1839	2
115	1	Lev	1	53	0	0	0	2	1	3	3	0	0	638	1
116	1	Obs	1	60	1	0	0	5	1	2	3	1	1	2351	2
116	1	Obs	1	60	1	0	0	5	1	2	3	1	1	912	1
117	1	Lev+5FU	0	60	0	0	0	1	0	2	3	0	0	2760	2
117	1	Lev+5FU	0	60	0	0	0	1	0	2	3	0	0	2760	1
118	1	Lev	0	51	0	0	0	5	0	2	3	0	1	2951	2
118	1	Lev	0	51	0	0	0	5	0	2	3	0	1	2951	1
119	1	Lev+5FU	0	60	0	0	1	1	0	2	3	1	0	2820	2
119	1	Lev+5FU	0	60	0	0	1	1	0	2	3	1	0	2820	1
120	1	Obs	0	64	0	0	0	1	1	2	3	0	0	1327	2
120	1	Obs	0	64	0	0	0	1	1	2	3	0	0	593	1
121	1	Lev+5FU	0	52	0	0	0	1	0	2	3	0	0	2678	2
121	1	Lev+5FU	0	52	0	0	0	1	0	2	3	0	0	2678	1
122	1	Lev	0	65	0	0	0	2	1	3	3	0	0	226	2
122	1	Lev	0	65	0	0	0	2	1	3	3	0	0	176	1
123	1	Lev+5FU	0	70	0	0	0	1	0	2	3	1	0	2913	2
123	1	Lev+5FU	0	70	0	0	0	1	0	2	3	1	0	2913	1
124	1	Obs	1	55	0	0	0	2	0	2	3	1	0	2862	2
124	1	Obs	1	55	0	0	0	2	0	2	3	1	0	2862	1
125	1	Lev+5FU	1	71	0	0	0	5	1	3	3	0	1	454	2
125	1	Lev+5FU	1	71	0	0	0	5	1	3	3	0	1	454	1
126	1	Obs	1	30	0	0	0	1	0	2	2	0	0	2743	2
126	1	Obs	1	30	0	0	0	1	0	2	2	0	0	2743	1
127	1	Obs	0	40	0	0	0	3	1	2	3	0	0	1679	2
127	1	Obs	0	40	0	0	0	3	1	2	3	0	0	1020	1
128	1	Obs	1	31	1	0	0	11	1	3	3	0	1	924	2
128	1	Obs	1	31	1	0	0	11	1	3	3	0	1	245	1
129	1	Obs	1	53	0	0	0	1	1	2	2	0	0	721	2
129	1	Obs	1	53	0	0	0	1	1	2	2	0	0	543	1
130	1	Obs	1	67	0	0	0	1	1	2	3	0	0	709	2
130	1	Obs	1	67	0	0	0	1	1	2	3	0	0	263	1
131	1	Lev+5FU	0	58	0	0	0	1	1	2	3	0	0	961	2
131	1	Lev+5FU	0	58	0	0	0	1	1	2	3	0	0	711	1
132	1	Lev+5FU	0	79	1	0	0	2	1	3	3	0	0	326	2
132	1	Lev+5FU	0	79	1	0	0	2	0	3	3	0	0	326	1
133	1	Lev	0	55	0	0	0	1	0	3	2	1	0	2703	2
133	1	Lev	0	55	0	0	0	1	0	3	2	1	0	2703	1
134	1	Obs	0	63	0	0	1	2	1	2	3	0	0	289	2
134	1	Obs	0	63	0	0	1	2	1	2	3	0	0	86	1
135	1	Lev+5FU	1	55	1	0	0	2	0	2	3	1	0	2905	2
135	1	Lev+5FU	1	55	1	0	0	2	0	2	3	1	0	2905	1
136	1	Lev	1	42	1	0	0	5	1	2	3	0	1	206	2
136	1	Lev	1	42	1	0	0	5	1	2	3	0	1	80	1
137	1	Obs	1	56	0	0	0	1	0	2	3	1	0	2618	2
137	1	Obs	1	56	0	0	0	1	0	2	3	1	0	2618	1
138	1	Lev	0	64	0	0	0	8	1	2	3	0	1	283	2
138	1	Lev	0	64	0	0	0	8	1	2	3	0	1	98	1
139	1	Lev	1	55	1	0	0	2	1	2	3	0	0	2718	2
139	1	Lev	1	55	1	0	0	2	1	2	3	0	0	2018	1
140	1	Obs	0	25	1	0	0	7	0	2	3	0	1	2826	2
140	1	Obs	0	25	1	0	0	7	1	2	3	0	1	101	1
141	1	Lev+5FU	1	59	0	0	0	1	0	2	3	0	0	2916	2
141	1	Lev+5FU	1	59	0	0	0	1	0	2	3	0	0	2916	1
142	1	Lev	1	28	0	0	0	9	1	3	3	0	1	499	2
142	1	Lev	1	28	0	0	0	9	1	3	3	0	1	246	1
143	1	Lev+5FU	0	49	0	0	0	NA	0	1	3	0	0	2950	2
143	1	Lev+5FU	0	49	0	0	0	NA	0	1	3	0	0	2950	1
144	1	Obs	0	52	0	0	0	1	0	2	1	0	0	2899	2
144	1	Obs	0	52	0	0	0	1	0	2	1	0	0	2899	1
145	1	Obs	0	64	0	0	0	5	1	3	3	1	1	673	2
145	1	Obs	0	64	0	0	0	5	1	3	3	1	1	98	1
146	1	Obs	0	33	1	0	1	1	0	1	3	0	0	3000	2
146	1	Obs	0	33	1	0	1	1	0	1	3	0	0	3000	1
147	1	Obs	1	76	0	0	0	1	1	2	3	1	0	2284	2
147	1	Obs	1	76	0	0	0	1	1	2	3	1	0	1475	1
148	1	Lev	1	38	0	0	0	2	1	1	3	0	0	362	2
148	1	Lev	1	38	0	0	0	2	1	1	3	0	0	191	1
149	1	Lev	0	53	1	1	0	1	1	2	3	0	0	2152	2
149	1	Lev	0	53	1	1	0	1	1	2	3	0	0	335	1
150	1	Obs	0	72	1	0	0	2	0	2	3	1	0	2562	2
150	1	Obs	0	72	1	0	0	2	0	2	3	1	0	2562	1
151	1	Lev	1	46	0	0	0	1	0	2	3	0	0	2730	2
151	1	Lev	1	46	0	0	0	1	0	2	3	0	0	2730	1
152	1	Lev+5FU	0	69	0	0	0	13	1	2	3	0	1	802	2
152	1	Lev+5FU	0	69	0	0	0	13	1	2	3	0	1	443	1
153	1	Obs	1	43	1	0	0	0	1	3	3	1	0	1166	2
153	1	Obs	1	43	1	0	0	0	1	3	3	1	0	772	1
154	1	Lev+5FU	1	72	1	0	1	2	1	2	3	0	0	1193	2
154	1	Lev+5FU	1	72	1	0	1	2	1	2	3	0	0	918	1
155	1	Lev+5FU	1	73	1	0	0	2	1	2	3	1	0	45	2
155	1	Lev+5FU	1	73	1	0	0	2	0	2	3	1	0	45	1
156	1	Obs	1	68	0	0	0	3	0	2	3	0	0	2577	2
156	1	Obs	1	68	0	0	0	3	0	2	3	0	0	2577	1
157	1	Obs	0	52	0	1	0	6	1	1	3	0	1	1136	2
157	1	Obs	0	52	0	1	0	6	1	1	3	0	1	547	1
158	1	Lev	0	73	1	0	0	2	0	2	3	0	0	2497	2
158	1	Lev	0	73	1	0	0	2	1	2	3	0	0	1211	1
159	1	Lev+5FU	1	66	1	0	0	1	0	2	3	0	0	2648	2
159	1	Lev+5FU	1	66	1	0	0	1	0	2	3	0	0	2648	1
160	1	Obs	0	75	0	0	0	2	0	3	3	0	0	2458	2
160	1	Obs	0	75	0	0	0	2	0	3	3	0	0	2458	1
161	1	Lev	1	43	1	0	0	6	1	NA	3	0	1	1135	2
161	1	Lev	1	43	1	0	0	6	1	NA	3	0	1	653	1
162	1	Lev+5FU	0	57	0	0	0	1	1	2	3	0	0	580	2
162	1	Lev+5FU	0	57	0	0	0	1	1	2	3	0	0	485	1
163	1	Obs	1	74	1	0	0	6	1	2	3	1	1	485	2
163	1	Obs	1	74	1	0	0	6	0	2	3	1	1	485	1
164	1	Lev	0	67	0	0	0	1	0	2	3	0	0	2656	2
164	1	Lev	0	67	0	0	0	1	0	2	3	0	0	2656	1
165	1	Lev+5FU	0	66	0	0	1	2	1	2	3	1	0	806	2
165	1	Lev+5FU	0	66	0	0	1	2	1	2	3	1	0	526	1
166	1	Obs	1	57	1	0	0	3	0	2	3	0	0	2435	2
166	1	Obs	1	57	1	0	0	3	0	2	3	0	0	2435	1
167	1	Lev+5FU	0	81	0	0	0	3	1	2	3	0	0	1439	2
167	1	Lev+5FU	0	81	0	0	0	3	1	2	3	0	0	392	1
168	1	Obs	1	50	0	0	0	4	1	3	3	1	0	717	2
168	1	Obs	1	50	0	0	0	4	1	3	3	1	0	173	1
169	1	Lev	1	62	1	1	0	2	0	2	3	0	0	2568	2
169	1	Lev	1	62	1	1	0	2	0	2	3	0	0	2568	1
170	1	Lev+5FU	0	48	0	0	0	4	0	1	3	0	0	2631	2
170	1	Lev+5FU	0	48	0	0	0	4	0	1	3	0	0	2631	1
171	1	Lev+5FU	1	45	0	0	0	2	0	2	2	0	0	1474	2
171	1	Lev+5FU	1	45	0	0	0	2	0	2	2	0	0	1474	1
172	1	Lev	1	46	0	0	1	2	1	2	3	1	0	2593	2
172	1	Lev	1	46	0	0	1	2	1	2	3	1	0	668	1
173	1	Lev+5FU	0	72	0	0	0	2	1	2	3	1	0	1550	2
173	1	Lev+5FU	0	72	0	0	0	2	0	2	3	1	0	1550	1
174	1	Obs	0	55	0	0	0	4	1	2	3	0	0	670	2
174	1	Obs	0	55	0	0	0	4	1	2	3	0	0	165	1
175	1	Lev	1	67	1	0	0	1	1	2	3	1	0	430	2
175	1	Lev	1	67	1	0	0	1	1	2	3	1	0	121	1
176	1	Lev+5FU	0	41	0	0	0	2	0	2	3	1	0	2821	2
176	1	Lev+5FU	0	41	0	0	0	2	0	2	3	1	0	2821	1
177	1	Lev+5FU	1	56	0	0	0	2	0	2	1	0	0	2672	2
177	1	Lev+5FU	1	56	0	0	0	2	0	2	1	0	0	2672	1
178	1	Lev+5FU	1	50	0	0	0	4	0	2	1	0	0	2699	2
178	1	Lev+5FU	1	50	0	0	0	4	0	2	1	0	0	2699	1
179	1	Lev+5FU	0	65	0	0	0	1	0	1	2	0	0	2927	2
179	1	Lev+5FU	0	65	0	0	0	1	0	1	2	0	0	2927	1
180	1	Lev+5FU	1	74	0	0	1	1	1	2	3	0	0	993	2
180	1	Lev+5FU	1	74	0	0	1	1	1	2	3	0	0	622	1
181	1	Obs	0	74	0	0	0	2	0	2	3	0	0	2580	2
181	1	Obs	0	74	0	0	0	2	0	2	3	0	0	2580	1
182	1	Obs	0	58	0	0	0	4	0	2	3	0	0	2621	2
182	1	Obs	0	58	0	0	0	4	0	2	3	0	0	2621	1
183	1	Lev	0	56	0	0	0	4	0	3	3	0	0	2779	2
183	1	Lev	0	56	0	0	0	4	0	3	3	0	0	2779	1
184	1	Obs	0	75	0	0	0	1	0	2	2	0	0	2794	2
184	1	Obs	0	75	0	0	0	1	0	2	2	0	0	2794	1
185	1	Lev+5FU	1	67	0	0	0	4	0	2	3	0	0	2656	2
185	1	Lev+5FU	1	67	0	0	0	4	0	2	3	0	0	2656	1
186	1	Lev	0	58	0	0	0	6	0	1	3	1	1	2513	2
186	1	Lev	0	58	0	0	0	6	0	1	3	1	1	2513	1
187	1	Lev+5FU	0	58	0	0	0	2	0	2	3	1	0	2488	2
187	1	Lev+5FU	0	58	0	0	0	2	0	2	3	1	0	2488	1
188	1	Lev	1	41	0	0	0	33	1	3	3	0	1	1112	2
188	1	Lev	1	41	0	0	0	33	1	3	3	0	1	900	1
189	1	Lev	1	72	0	0	0	NA	0	2	3	0	1	2618	2
189	1	Lev	1	72	0	0	0	NA	0	2	3	0	1	2618	1
190	1	Lev	1	48	0	0	1	2	1	NA	3	0	0	795	2
190	1	Lev	1	48	0	0	1	2	1	NA	3	0	0	380	1
191	1	Lev+5FU	0	69	0	0	0	1	1	2	3	0	0	363	2
191	1	Lev+5FU	0	69	0	0	0	1	1	2	3	0	0	157	1
192	1	Obs	1	57	1	0	1	1	1	2	3	0	0	949	2
192	1	Obs	1	57	1	0	1	1	1	2	3	0	0	360	1
193	1	Lev+5FU	0	45	1	0	1	1	1	2	3	1	0	127	2
193	1	Lev+5FU	0	45	1	0	1	1	1	2	3	1	0	68	1
194	1	Lev+5FU	0	76	0	0	0	4	0	2	3	0	0	2871	2
194	1	Lev+5FU	0	76	0	0	0	4	0	2	3	0	0	2871	1
195	1	Obs	1	59	0	0	1	2	0	2	3	0	0	2558	2
195	1	Obs	1	59	0	0	1	2	0	2	3	0	0	2558	1
196	1	Obs	0	66	0	0	0	1	1	2	3	0	0	2083	2
196	1	Obs	0	66	0	0	0	1	1	2	3	0	0	1981	1
197	1	Obs	0	65	0	0	0	1	0	3	2	0	0	2747	2
197	1	Obs	0	65	0	0	0	1	0	3	2	0	0	2747	1
198	1	Lev	1	69	0	0	0	1	1	1	3	0	0	1105	2
198	1	Lev	1	69	0	0	0	1	1	1	3	0	0	931	1
199	1	Lev+5FU	0	32	0	0	0	NA	1	3	3	1	1	490	2
199	1	Lev+5FU	0	32	0	0	0	NA	1	3	3	1	1	183	1
200	1	Obs	0	56	0	0	0	1	0	NA	2	1	0	2507	2
200	1	Obs	0	56	0	0	0	1	0	NA	2	1	0	2507	1
201	1	Lev	1	71	0	0	0	1	1	1	3	1	0	961	2
201	1	Lev	1	71	0	0	0	1	1	1	3	1	0	356	1
202	1	Lev	1	75	0	0	0	8	1	NA	3	1	1	1879	2
202	1	Lev	1	75	0	0	0	8	1	NA	3	1	1	341	1
203	1	Lev+5FU	1	58	0	0	0	7	0	3	3	0	1	2592	2
203	1	Lev+5FU	1	58	0	0	0	7	0	3	3	0	1	2592	1
204	1	Obs	0	40	0	0	0	4	1	2	3	0	0	2552	2
204	1	Obs	0	40	0	0	0	4	1	2	3	0	0	230	1
205	1	Lev+5FU	0	39	0	0	0	2	0	1	1	0	0	2474	2
205	1	Lev+5FU	0	39	0	0	0	2	0	1	1	0	0	2474	1
206	1	Lev	0	42	0	0	0	4	0	2	3	0	0	2349	2
206	1	Lev	0	42	0	0	0	4	0	2	3	0	0	2349	1
207	1	Lev+5FU	0	53	0	0	0	4	0	1	1	0	0	2835	2
207	1	Lev+5FU	0	53	0	0	0	4	1	1	1	0	0	1037	1
208	1	Obs	1	43	0	0	0	2	0	2	3	1	0	2761	2
208	1	Obs	1	43	0	0	0	2	0	2	3	1	0	2761	1
209	1	Obs	0	51	0	0	0	4	1	2	3	1	0	411	2
209	1	Obs	0	51	0	0	0	4	1	2	3	1	0	279	1
210	1	Lev	1	77	0	0	0	2	0	1	3	0	0	2720	2
210	1	Lev	1	77	0	0	0	2	0	1	3	0	0	2720	1
211	1	Lev	1	67	1	0	0	1	0	2	3	0	0	2495	2
211	1	Lev	1	67	1	0	0	1	0	2	3	0	0	2495	1
212	1	Obs	1	41	0	0	0	7	1	2	3	0	1	462	2
212	1	Obs	1	41	0	0	0	7	1	2	3	0	1	45	1
213	1	Lev+5FU	1	63	1	1	1	2	0	3	4	1	0	2497	2
213	1	Lev+5FU	1	63	1	1	1	2	0	3	4	1	0	2497	1
214	1	Lev	1	63	0	0	1	3	0	2	2	0	0	2343	2
214	1	Lev	1	63	0	0	1	3	0	2	2	0	0	2343	1
215	1	Lev+5FU	0	63	0	0	0	6	0	2	3	0	1	2630	2
215	1	Lev+5FU	0	63	0	0	0	6	0	2	3	0	1	2630	1
216	1	Lev+5FU	0	58	1	0	0	8	0	2	3	0	1	2461	2
216	1	Lev+5FU	0	58	1	0	0	8	0	2	3	0	1	2461	1
217	1	Lev+5FU	0	67	0	0	0	4	0	2	4	0	0	2747	2
217	1	Lev+5FU	0	67	0	0	0	4	0	2	4	0	0	2747	1
218	1	Lev+5FU	1	55	1	0	0	7	1	2	3	0	1	2482	2
218	1	Lev+5FU	1	55	1	0	0	7	1	2	3	0	1	1876	1
219	1	Lev	1	63	1	0	0	5	1	3	3	0	1	580	2
219	1	Lev	1	63	1	0	0	5	1	3	3	0	1	230	1
220	1	Lev	1	77	0	0	1	1	1	2	3	0	0	1215	2
220	1	Lev	1	77	0	0	1	1	1	2	3	0	0	1013	1
221	1	Lev	1	43	1	1	1	4	0	3	3	1	0	2525	2
221	1	Lev	1	43	1	1	1	4	0	3	3	1	0	2525	1
222	1	Lev+5FU	0	78	0	0	0	2	0	2	2	0	0	2842	2
222	1	Lev+5FU	0	78	0	0	0	2	0	2	2	0	0	2842	1
223	1	Obs	0	51	0	0	1	5	1	2	3	1	1	1272	2
223	1	Obs	0	51	0	0	1	5	1	2	3	1	1	229	1
224	1	Obs	1	67	1	0	0	1	1	2	3	0	0	438	2
224	1	Obs	1	67	1	0	0	1	1	2	3	0	0	228	1
225	1	Lev	1	66	0	0	0	1	0	2	3	0	0	2423	2
225	1	Lev	1	66	0	0	0	1	0	2	3	0	0	2423	1
226	1	Obs	0	64	0	0	1	1	1	2	4	1	0	599	2
226	1	Obs	0	64	0	0	1	1	0	2	4	1	0	599	1
227	1	Obs	0	75	1	0	1	1	0	2	3	0	0	2706	2
227	1	Obs	0	75	1	0	1	1	1	2	3	0	0	726	1
228	1	Lev	1	53	0	0	0	1	1	2	3	0	0	2683	2
228	1	Lev	1	53	0	0	0	1	1	2	3	0	0	1976	1
229	1	Lev	1	48	1	1	0	2	0	2	3	0	0	2723	2
229	1	Lev	1	48	1	1	0	2	1	2	3	0	0	1026	1
230	1	Obs	0	59	0	0	1	1	1	2	4	0	0	1230	2
230	1	Obs	0	59	0	0	1	1	1	2	4	0	0	480	1
231	1	Obs	0	60	0	0	0	1	0	2	3	1	0	2731	2
231	1	Obs	0	60	0	0	0	1	1	2	3	1	0	2035	1
232	1	Obs	1	42	0	0	0	2	0	2	3	0	0	2313	2
232	1	Obs	1	42	0	0	0	2	0	2	3	0	0	2313	1
233	1	Lev	1	60	0	0	0	1	0	2	2	1	0	2484	2
233	1	Lev	1	60	0	0	0	1	0	2	2	1	0	2484	1
234	1	Lev+5FU	1	58	0	0	0	1	0	1	3	0	0	2754	2
234	1	Lev+5FU	1	58	0	0	0	1	0	1	3	0	0	2754	1
235	1	Lev+5FU	1	59	0	0	0	2	1	2	2	0	0	2725	2
235	1	Lev+5FU	1	59	0	0	0	2	0	2	2	0	0	2725	1
236	1	Obs	0	70	0	0	0	2	1	2	3	0	0	1295	2
236	1	Obs	0	70	0	0	0	2	1	2	3	0	0	264	1
237	1	Lev+5FU	0	75	0	0	0	3	0	2	3	0	0	2506	2
237	1	Lev+5FU	0	75	0	0	0	3	0	2	3	0	0	2506	1
238	1	Lev+5FU	0	73	0	0	0	3	0	2	3	0	0	2713	2
238	1	Lev+5FU	0	73	0	0	0	3	0	2	3	0	0	2713	1
239	1	Obs	1	76	0	0	0	1	0	2	3	0	0	2695	2
239	1	Obs	1	76	0	0	0	1	1	2	3	0	0	2695	1
240	1	Lev+5FU	0	68	0	0	0	3	1	2	3	0	0	1276	2
240	1	Lev+5FU	0	68	0	0	0	3	1	2	3	0	0	1024	1
241	1	Lev	1	61	0	0	0	2	0	2	4	0	0	2600	2
241	1	Lev	1	61	0	0	0	2	0	2	4	0	0	2600	1
242	1	Lev+5FU	1	76	0	0	0	1	0	2	2	0	0	2352	2
242	1	Lev+5FU	1	76	0	0	0	1	0	2	2	0	0	2352	1
243	1	Lev+5FU	0	56	0	1	1	3	0	2	3	1	0	2775	2
243	1	Lev+5FU	0	56	0	1	1	3	1	2	3	1	0	649	1
244	1	Lev	0	55	1	0	0	2	0	NA	3	0	0	2442	2
244	1	Lev	0	55	1	0	0	2	0	NA	3	0	0	2442	1
245	1	Obs	0	60	1	0	1	4	1	3	3	0	0	437	2
245	1	Obs	0	60	1	0	1	4	1	3	3	0	0	36	1
246	1	Lev	1	72	0	0	0	9	1	2	3	1	1	1709	2
246	1	Lev	1	72	0	0	0	9	1	2	3	1	1	1561	1
247	1	Lev+5FU	0	74	1	0	0	11	1	2	3	0	1	1607	2
247	1	Lev+5FU	0	74	1	0	0	11	0	2	3	0	1	1607	1
248	1	Lev+5FU	0	62	0	0	0	3	1	2	3	1	0	1637	2
248	1	Lev+5FU	0	62	0	0	0	3	1	2	3	1	0	805	1
249	1	Lev	0	76	0	0	0	1	1	1	3	0	0	1117	2
249	1	Lev	0	76	0	0	0	1	1	1	3	0	0	654	1
250	1	Lev+5FU	1	72	0	0	0	2	0	2	3	1	0	2732	2
250	1	Lev+5FU	1	72	0	0	0	2	0	2	3	1	0	2732	1
251	1	Lev	1	57	0	0	0	2	1	3	3	0	0	222	2
251	1	Lev	1	57	0	0	0	2	1	3	3	0	0	196	1
252	1	Obs	0	39	0	0	0	1	0	2	4	0	0	2688	2
252	1	Obs	0	39	0	0	0	1	1	2	4	0	0	139	1
253	1	Lev+5FU	1	61	0	0	0	1	0	2	3	0	0	2520	2
253	1	Lev+5FU	1	61	0	0	0	1	0	2	3	0	0	2520	1
254	1	Obs	0	62	0	0	0	5	1	3	3	0	1	595	2
254	1	Obs	0	62	0	0	0	5	1	3	3	0	1	221	1
255	1	Lev	1	70	0	0	0	2	1	2	3	1	0	343	2
255	1	Lev	1	70	0	0	0	2	1	2	3	1	0	183	1
256	1	Obs	0	70	0	0	0	5	1	2	3	0	0	874	2
256	1	Obs	0	70	0	0	0	5	1	2	3	0	0	496	1
257	1	Lev	0	57	1	0	0	8	1	2	3	0	1	232	2
257	1	Lev	0	57	1	0	0	8	1	2	3	0	1	77	1
258	1	Lev	1	65	0	0	0	3	0	2	2	0	0	2558	2
258	1	Lev	1	65	0	0	0	3	0	2	2	0	0	2558	1
259	1	Lev	0	65	0	0	0	1	0	2	3	0	0	2711	2
259	1	Lev	0	65	0	0	0	1	0	2	3	0	0	2711	1
260	1	Obs	0	71	0	0	0	15	1	2	3	0	1	113	2
260	1	Obs	0	71	0	0	0	15	1	2	3	0	1	79	1
261	1	Lev	0	70	1	0	0	3	1	2	3	0	0	643	2
261	1	Lev	0	70	1	0	0	3	1	2	3	0	0	290	1
262	1	Obs	0	36	0	0	0	1	0	2	3	1	0	2413	2
262	1	Obs	0	36	0	0	0	1	0	2	3	1	0	2413	1
263	1	Lev	1	48	0	0	0	2	0	2	1	0	0	2509	2
263	1	Lev	1	48	0	0	0	2	0	2	1	0	0	2509	1
264	1	Lev	1	53	0	0	0	1	0	1	3	0	0	2356	2
264	1	Lev	1	53	0	0	0	1	0	1	3	0	0	2356	1
265	1	Lev+5FU	1	54	0	0	0	3	1	2	3	1	0	1279	2
265	1	Lev+5FU	1	54	0	0	0	3	1	2	3	1	0	1025	1
266	1	Lev	1	58	0	0	0	3	1	1	3	0	0	938	2
266	1	Lev	1	58	0	0	0	3	0	1	3	0	0	938	1
267	1	Obs	1	67	0	0	0	3	0	2	3	0	0	2761	2
267	1	Obs	1	67	0	0	0	3	0	2	3	0	0	2761	1
268	1	Lev	1	59	1	0	0	2	0	2	3	1	0	2386	2
268	1	Lev	1	59	1	0	0	2	1	2	3	1	0	2012	1
269	1	Obs	0	67	0	0	1	4	1	2	3	0	1	433	2
269	1	Obs	0	67	0	0	1	4	1	2	3	0	1	80	1
270	1	Lev+5FU	0	60	1	0	0	1	0	3	3	1	0	2445	2
270	1	Lev+5FU	0	60	1	0	0	1	0	3	3	1	0	2445	1
271	1	Lev	0	70	0	0	0	1	0	2	2	0	0	2280	2
271	1	Lev	0	70	0	0	0	1	0	2	2	0	0	2280	1
272	1	Obs	1	76	0	0	0	3	1	1	3	0	0	311	2
272	1	Obs	1	76	0	0	0	3	1	1	3	0	0	291	1
273	1	Lev+5FU	1	60	1	0	0	1	1	1	3	0	0	977	2
273	1	Lev+5FU	1	60	1	0	0	1	1	1	3	0	0	422	1
274	1	Obs	0	67	1	0	0	12	1	1	3	0	1	833	2
274	1	Obs	0	67	1	0	0	12	1	1	3	0	1	561	1
275	1	Lev	1	53	0	0	0	3	1	2	3	0	0	582	2
275	1	Lev	1	53	0	0	0	3	1	2	3	0	0	262	1
276	1	Lev+5FU	0	76	0	0	0	1	0	1	3	0	0	2541	2
276	1	Lev+5FU	0	76	0	0	0	1	0	1	3	0	0	2541	1
277	1	Obs	1	74	0	0	0	2	1	2	3	1	0	238	2
277	1	Obs	1	74	0	0	0	2	1	2	3	1	0	238	1
278	1	Obs	0	56	1	0	0	6	1	2	4	0	1	2257	2
278	1	Obs	0	56	1	0	0	6	0	2	4	0	1	2257	1
279	1	Lev	0	65	0	0	0	1	0	2	2	0	0	2501	2
279	1	Lev	0	65	0	0	0	1	0	2	2	0	0	2501	1
280	1	Lev+5FU	1	63	0	0	0	2	1	2	3	1	0	1798	2
280	1	Lev+5FU	1	63	0	0	0	2	1	2	3	1	0	1122	1
281	1	Obs	1	56	0	0	0	2	1	2	3	0	0	883	2
281	1	Obs	1	56	0	0	0	2	1	2	3	0	0	803	1
282	1	Lev	0	70	0	0	1	4	0	3	3	0	0	2548	2
282	1	Lev	0	70	0	0	1	4	0	3	3	0	0	2548	1
283	1	Lev+5FU	0	48	0	0	0	9	0	2	3	0	1	2527	2
283	1	Lev+5FU	0	48	0	0	0	9	0	2	3	0	1	2527	1
284	1	Lev	1	45	1	0	0	2	0	2	3	0	0	2263	2
284	1	Lev	1	45	1	0	0	2	0	2	3	0	0	2263	1
285	1	Lev	0	68	0	0	0	8	1	2	3	0	1	706	2
285	1	Lev	0	68	0	0	0	8	1	2	3	0	1	185	1
286	1	Lev	0	57	0	0	0	1	0	2	2	0	0	2588	2
286	1	Lev	0	57	0	0	0	1	0	2	2	0	0	2588	1
287	1	Lev+5FU	1	70	0	0	0	1	1	2	2	1	0	2542	2
287	1	Lev+5FU	1	70	0	0	0	1	1	2	2	1	0	2074	1
288	1	Lev+5FU	1	39	0	0	0	1	0	2	3	0	0	1279	2
288	1	Lev+5FU	1	39	0	0	0	1	0	2	3	0	0	1279	1
289	1	Obs	1	46	0	0	1	1	1	3	4	0	0	1304	2
289	1	Obs	1	46	0	0	1	1	1	3	4	0	0	437	1
290	1	Obs	0	77	1	0	0	4	0	2	3	0	0	2324	2
290	1	Obs	0	77	1	0	0	4	0	2	3	0	0	2324	1
291	1	Lev+5FU	1	59	1	0	0	1	0	1	3	0	0	2488	2
291	1	Lev+5FU	1	59	1	0	0	1	0	1	3	0	0	2488	1
292	1	Lev	0	58	0	0	0	1	0	2	3	1	0	2628	2
292	1	Lev	0	58	0	0	0	1	0	2	3	1	0	2628	1
293	1	Obs	1	56	0	0	0	8	0	2	3	1	1	2800	2
293	1	Obs	1	56	0	0	0	8	1	2	3	1	1	2288	1
294	1	Lev+5FU	1	68	0	0	0	2	0	NA	3	0	0	2456	2
294	1	Lev+5FU	1	68	0	0	0	2	0	NA	3	0	0	2456	1
295	1	Obs	0	57	0	1	1	1	0	2	3	0	0	2503	2
295	1	Obs	0	57	0	1	1	1	0	2	3	0	0	2503	1
296	1	Lev+5FU	0	44	0	0	0	3	1	2	3	0	0	1446	2
296	1	Lev+5FU	0	44	0	0	0	3	1	2	3	0	0	431	1
297	1	Lev+5FU	1	56	0	0	1	3	1	2	3	0	0	641	2
297	1	Lev+5FU	1	56	0	0	1	3	1	2	3	0	0	497	1
298	1	Obs	1	67	0	0	0	4	1	2	3	0	0	1788	2
298	1	Obs	1	67	0	0	0	4	1	2	3	0	0	1042	1
299	1	Lev+5FU	1	62	0	0	0	6	0	2	2	0	1	2304	2
299	1	Lev+5FU	1	62	0	0	0	6	0	2	2	0	1	2304	1
300	1	Lev	0	68	0	0	0	7	1	2	3	0	1	944	2
300	1	Lev	0	68	0	0	0	7	1	2	3	0	1	697	1
301	1	Lev	1	61	0	0	0	2	0	2	2	1	0	2679	2
301	1	Lev	1	61	0	0	0	2	0	2	2	1	0	2679	1
302	1	Lev	0	44	1	0	0	5	1	2	3	1	1	559	2
302	1	Lev	0	44	1	0	0	5	1	2	3	1	1	286	1
303	1	Lev	0	52	0	0	0	7	0	2	3	1	1	2663	2
303	1	Lev	0	52	0	0	0	7	1	2	3	1	1	578	1
304	1	Lev	1	51	1	0	0	1	1	3	3	0	1	647	2
304	1	Lev	1	51	1	0	0	1	1	3	3	0	1	279	1
305	1	Obs	0	59	0	0	0	9	0	2	3	0	1	2697	2
305	1	Obs	0	59	0	0	0	9	0	2	3	0	1	2697	1
306	1	Lev+5FU	1	61	0	0	0	1	0	3	3	0	0	2538	2
306	1	Lev+5FU	1	61	0	0	0	1	0	3	3	0	0	2538	1
307	1	Obs	0	57	0	0	0	2	0	3	3	1	0	2219	2
307	1	Obs	0	57	0	0	0	2	0	3	3	1	0	2219	1
308	1	Lev+5FU	1	65	0	0	0	1	0	2	3	1	0	2487	2
308	1	Lev+5FU	1	65	0	0	0	1	1	2	3	1	0	303	1
309	1	Lev	0	73	1	0	0	1	0	2	3	0	0	2709	2
309	1	Lev	0	73	1	0	0	1	0	2	3	0	0	2709	1
310	1	Obs	0	69	0	0	0	6	1	3	3	0	1	840	2
310	1	Obs	0	69	0	0	0	6	1	3	3	0	1	700	1
311	1	Lev+5FU	1	63	0	0	0	1	0	2	3	1	0	2267	2
311	1	Lev+5FU	1	63	0	0	0	1	0	2	3	1	0	2267	1
312	1	Lev	1	75	0	0	0	2	0	2	2	0	0	2444	2
312	1	Lev	1	75	0	0	0	2	0	2	2	0	0	2444	1
313	1	Lev	0	64	0	0	0	5	0	1	3	0	1	2393	2
313	1	Lev	0	64	0	0	0	5	0	1	3	0	1	2393	1
314	1	Obs	0	56	0	0	0	1	0	1	1	0	0	2237	2
314	1	Obs	0	56	0	0	0	1	0	1	1	0	0	2237	1
315	1	Lev	1	69	0	0	0	2	0	2	3	0	0	2915	2
315	1	Lev	1	69	0	0	0	2	0	2	3	0	0	2915	1
316	1	Lev	0	64	0	0	0	2	0	2	3	0	0	2467	2
316	1	Lev	0	64	0	0	0	2	1	2	3	0	0	325	1
317	1	Lev	0	74	1	0	0	2	1	2	3	0	0	1092	2
317	1	Lev	0	74	1	0	0	2	1	2	3	0	0	218	1
318	1	Lev	1	72	0	0	0	4	0	2	2	1	0	2726	2
318	1	Lev	1	72	0	0	0	4	0	2	2	1	0	2726	1
319	1	Lev	1	58	1	0	0	9	0	2	3	1	0	2764	2
319	1	Lev	1	58	1	0	0	9	0	2	3	1	0	2764	1
320	1	Lev+5FU	0	74	0	0	1	15	0	3	4	0	1	2592	2
320	1	Lev+5FU	0	74	0	0	1	15	0	3	4	0	1	2592	1
321	1	Obs	0	61	0	0	0	2	0	1	2	0	0	2730	2
321	1	Obs	0	61	0	0	0	2	0	1	2	0	0	2730	1
322	1	Obs	0	74	0	0	0	1	1	2	2	0	0	2287	2
322	1	Obs	0	74	0	0	0	1	1	2	2	0	0	1274	1
323	1	Lev+5FU	1	64	0	0	0	5	0	2	3	0	1	2117	2
323	1	Lev+5FU	1	64	0	0	0	5	0	2	3	0	1	2117	1
324	1	Lev+5FU	0	71	0	0	0	20	1	2	3	0	1	1668	2
324	1	Lev+5FU	0	71	0	0	0	20	1	2	3	0	1	1668	1
325	1	Obs	0	66	0	0	1	1	1	NA	4	0	0	528	2
325	1	Obs	0	66	0	0	1	1	1	NA	4	0	0	118	1
326	1	Obs	0	53	1	0	0	2	0	1	3	1	0	2651	2
326	1	Obs	0	53	1	0	0	2	0	1	3	1	0	2651	1
327	1	Lev	0	76	1	0	0	1	0	2	3	1	0	2676	2
327	1	Lev	0	76	1	0	0	1	0	2	3	1	0	2676	1
328	1	Lev	0	75	1	0	1	3	1	2	2	1	0	1885	2
328	1	Lev	0	75	1	0	1	3	1	2	2	1	0	1471	1
329	1	Lev+5FU	1	64	0	0	0	3	0	NA	3	0	0	2350	2
329	1	Lev+5FU	1	64	0	0	0	3	0	NA	3	0	0	2350	1
330	1	Lev	1	65	0	0	0	8	1	2	3	1	1	475	2
330	1	Lev	1	65	0	0	0	8	1	2	3	1	1	216	1
331	1	Obs	0	57	0	0	0	5	1	2	3	1	1	1246	2
331	1	Obs	0	57	0	0	0	5	1	2	3	1	1	384	1
332	1	Lev	1	65	0	0	1	1	0	3	3	0	0	2204	2
332	1	Lev	1	65	0	0	1	1	0	3	3	0	0	2204	1
333	1	Obs	1	53	0	0	0	2	0	2	4	0	0	2716	2
333	1	Obs	1	53	0	0	0	2	0	2	4	0	0	2716	1
334	1	Lev	1	74	0	0	0	4	1	2	3	0	0	797	2
334	1	Lev	1	74	0	0	0	4	1	2	3	0	0	28	1
335	1	Lev+5FU	1	74	0	0	0	1	0	2	3	0	0	2527	2
335	1	Lev+5FU	1	74	0	0	0	1	0	2	3	0	0	2527	1
336	1	Lev+5FU	0	74	0	0	1	1	1	3	3	0	0	2021	2
336	1	Lev+5FU	0	74	0	0	1	1	1	3	3	0	0	1142	1
337	1	Lev+5FU	0	48	0	0	0	6	1	2	3	0	1	498	2
337	1	Lev+5FU	0	48	0	0	0	6	1	2	3	0	1	215	1
338	1	Lev	1	58	0	0	0	NA	1	3	3	0	1	885	2
338	1	Lev	1	58	0	0	0	NA	1	3	3	0	1	174	1
339	1	Lev+5FU	0	74	0	0	0	3	1	2	3	0	0	802	2
339	1	Lev+5FU	0	74	0	0	0	3	1	2	3	0	0	657	1
340	1	Lev+5FU	0	71	0	0	0	1	0	2	3	1	0	2674	2
340	1	Lev+5FU	0	71	0	0	0	1	0	2	3	1	0	2674	1
341	1	Obs	0	54	0	0	0	2	1	2	3	1	0	743	2
341	1	Obs	0	54	0	0	0	2	1	2	3	1	0	143	1
342	1	Lev+5FU	1	80	0	0	0	4	0	2	2	1	0	2517	2
342	1	Lev+5FU	1	80	0	0	0	4	0	2	2	1	0	2517	1
343	1	Lev	1	70	0	0	1	8	1	2	3	1	1	349	2
343	1	Lev	1	70	0	0	1	8	1	2	3	1	1	105	1
344	1	Lev+5FU	1	70	1	0	0	1	0	2	3	0	0	2723	2
344	1	Lev+5FU	1	70	1	0	0	1	0	2	3	0	0	2723	1
345	1	Obs	1	70	0	0	0	1	1	3	3	1	0	775	2
345	1	Obs	1	70	0	0	0	1	1	3	3	1	0	308	1
346	1	Obs	1	71	0	0	0	4	0	2	3	0	0	2326	2
346	1	Obs	1	71	0	0	0	4	0	2	3	0	0	2326	1
347	1	Obs	1	59	0	0	0	2	1	2	3	0	0	1134	2
347	1	Obs	1	59	0	0	0	2	1	2	3	0	0	855	1
348	1	Lev	1	47	0	0	0	2	1	NA	3	1	0	602	2
348	1	Lev	1	47	0	0	0	2	1	NA	3	1	0	330	1
349	1	Lev	1	63	0	0	0	2	0	3	3	0	0	2547	2
349	1	Lev	1	63	0	0	0	2	0	3	3	0	0	2547	1
350	1	Lev	0	69	0	0	0	7	1	2	3	0	1	940	2
350	1	Lev	0	69	0	0	0	7	1	2	3	0	1	370	1
351	1	Lev+5FU	0	73	0	0	0	1	0	2	3	0	0	2496	2
351	1	Lev+5FU	0	73	0	0	0	1	0	2	3	0	0	2496	1
352	1	Obs	1	67	0	0	0	1	0	2	3	0	0	2628	2
352	1	Obs	1	67	0	0	0	1	0	2	3	0	0	2628	1
353	1	Lev+5FU	0	55	0	0	0	1	0	2	3	0	0	2353	2
353	1	Lev+5FU	0	55	0	0	0	1	0	2	3	0	0	2353	1
354	1	Obs	1	45	0	0	0	2	0	2	3	1	0	2184	2
354	1	Obs	1	45	0	0	0	2	0	2	3	1	0	2184	1
355	1	Lev+5FU	0	78	1	0	0	3	0	2	3	1	0	2219	2
355	1	Lev+5FU	0	78	1	0	0	3	0	2	3	1	0	2219	1
356	1	Lev	1	80	0	0	0	3	1	2	3	0	0	191	2
356	1	Lev	1	80	0	0	0	3	1	2	3	0	0	179	1
357	1	Obs	1	55	0	0	0	8	1	2	3	0	1	421	2
357	1	Obs	1	55	0	0	0	8	0	2	3	0	1	421	1
358	1	Lev+5FU	0	64	1	0	0	NA	0	2	3	0	1	2362	2
358	1	Lev+5FU	0	64	1	0	0	NA	0	2	3	0	1	2362	1
359	1	Lev	0	60	0	1	0	10	1	2	3	1	1	952	2
359	1	Lev	0	60	0	1	0	10	1	2	3	1	1	146	1
360	1	Lev+5FU	0	74	0	0	0	5	1	2	3	1	1	911	2
360	1	Lev+5FU	0	74	0	0	0	5	1	2	3	1	1	261	1
361	1	Lev	0	61	0	0	0	1	1	2	3	0	0	1851	2
361	1	Lev	0	61	0	0	0	1	1	2	3	0	0	440	1
362	1	Obs	1	64	0	0	0	4	0	2	2	0	0	2423	2
362	1	Obs	1	64	0	0	0	4	0	2	2	0	0	2423	1
363	1	Obs	0	48	0	0	1	1	1	3	3	1	0	464	2
363	1	Obs	0	48	0	0	1	1	1	3	3	1	0	189	1
364	1	Lev	1	76	0	0	0	2	1	2	3	0	0	443	2
364	1	Lev	1	76	0	0	0	2	1	2	3	0	0	191	1
365	1	Lev+5FU	0	76	0	0	0	NA	1	3	3	0	1	186	2
365	1	Lev+5FU	0	76	0	0	0	NA	1	3	3	0	1	186	1
366	1	Lev	0	50	0	0	0	4	0	2	3	1	0	2545	2
366	1	Lev	0	50	0	0	0	4	0	2	3	1	0	2545	1
367	1	Lev	1	56	0	0	0	3	1	2	4	0	0	356	2
367	1	Lev	1	56	0	0	0	3	1	2	4	0	0	119	1
368	1	Lev+5FU	0	42	0	0	0	10	1	3	3	1	1	484	2
368	1	Lev+5FU	0	42	0	0	0	10	1	3	3	1	1	315	1
369	1	Lev	0	72	0	0	0	1	1	2	3	0	0	382	2
369	1	Lev	0	72	0	0	0	1	1	2	3	0	0	174	1
370	1	Obs	0	68	0	0	1	9	1	2	3	1	1	1021	2
370	1	Obs	0	68	0	0	1	9	1	2	3	1	1	735	1
371	1	Lev	1	49	0	0	0	1	0	2	2	1	0	2472	2
371	1	Lev	1	49	0	0	0	1	0	2	2	1	0	2472	1
372	1	Lev	1	64	0	0	0	12	0	2	3	1	1	2352	2
372	1	Lev	1	64	0	0	0	12	0	2	3	1	1	2352	1
373	1	Obs	0	70	0	0	0	1	0	1	2	0	0	2486	2
373	1	Obs	0	70	0	0	0	1	0	1	2	0	0	2486	1
374	1	Lev+5FU	1	50	0	0	1	2	1	2	4	0	0	324	2
374	1	Lev+5FU	1	50	0	0	1	2	1	2	4	0	0	154	1
375	1	Obs	1	74	0	0	1	3	0	3	3	1	0	2517	2
375	1	Obs	1	74	0	0	1	3	0	3	3	1	0	2517	1
376	1	Lev	0	37	0	0	0	1	0	2	3	0	0	2613	2
376	1	Lev	0	37	0	0	0	1	0	2	3	0	0	2613	1
377	1	Lev+5FU	0	75	0	0	0	1	0	3	3	0	0	2450	2
377	1	Lev+5FU	0	75	0	0	0	1	0	3	3	0	0	2450	1
378	1	Obs	0	56	0	0	0	2	1	3	3	0	0	770	2
378	1	Obs	0	56	0	0	0	2	1	3	3	0	0	315	1
379	1	Lev+5FU	1	74	0	0	0	3	0	1	3	1	0	2490	2
379	1	Lev+5FU	1	74	0	0	0	3	0	1	3	1	0	2490	1
380	1	Obs	1	63	0	0	0	2	1	2	3	0	0	1548	2
380	1	Obs	1	63	0	0	0	2	1	2	3	0	0	534	1
381	1	Lev	1	56	0	0	0	2	0	2	2	0	0	2449	2
381	1	Lev	1	56	0	0	0	2	0	2	2	0	0	2449	1
382	1	Lev+5FU	1	42	0	0	0	13	0	2	3	0	1	2299	2
382	1	Lev+5FU	1	42	0	0	0	13	0	2	3	0	1	2299	1
383	1	Lev	1	63	0	0	0	NA	1	2	3	0	1	1252	2
383	1	Lev	1	63	0	0	0	NA	1	2	3	0	1	675	1
384	1	Lev	0	62	0	0	0	2	1	2	3	1	0	730	2
384	1	Lev	0	62	0	0	0	2	1	2	3	1	0	560	1
385	1	Lev+5FU	0	33	0	0	0	2	0	2	3	0	0	2460	2
385	1	Lev+5FU	0	33	0	0	0	2	0	2	3	0	0	2460	1
386	1	Obs	0	50	0	0	0	8	1	2	3	0	1	499	2
386	1	Obs	0	50	0	0	0	8	1	2	3	0	1	374	1
387	1	Lev	1	73	0	0	0	6	1	3	3	0	1	129	2
387	1	Lev	1	73	0	0	0	6	1	3	3	0	1	113	1
388	1	Lev+5FU	0	61	0	0	0	9	1	3	3	1	1	52	2
388	1	Lev+5FU	0	61	0	0	0	9	1	3	3	1	1	49	1
389	1	Obs	1	70	1	1	0	1	1	2	3	1	0	2171	2
389	1	Obs	1	70	1	1	0	1	1	2	3	1	0	493	1
390	1	Lev	0	38	0	0	0	3	1	2	3	0	0	1178	2
390	1	Lev	0	38	0	0	0	3	1	2	3	0	0	511	1
391	1	Obs	0	64	1	0	0	3	1	2	3	0	0	1915	2
391	1	Obs	0	64	1	0	0	3	1	2	3	0	0	871	1
392	1	Lev	0	39	0	0	0	2	0	2	3	0	0	2572	2
392	1	Lev	0	39	0	0	0	2	0	2	3	0	0	2572	1
393	1	Lev+5FU	0	47	0	0	0	1	0	2	3	0	0	2590	2
393	1	Lev+5FU	0	47	0	0	0	1	0	2	3	0	0	2590	1
394	1	Obs	1	76	0	0	1	13	1	3	3	0	1	215	2
394	1	Obs	1	76	0	0	1	13	1	3	3	0	1	88	1
395	1	Obs	1	65	0	0	0	2	0	2	3	0	0	2325	2
395	1	Obs	1	65	0	0	0	2	0	2	3	0	0	2325	1
396	1	Lev	0	43	1	0	0	4	1	2	3	0	1	961	2
396	1	Lev	0	43	1	0	0	4	1	2	3	0	1	116	1
397	1	Lev	1	72	0	0	0	1	0	2	3	1	0	2691	2
397	1	Lev	1	72	0	0	0	1	0	2	3	1	0	2691	1
398	1	Obs	1	33	0	0	0	2	0	2	3	1	0	2574	2
398	1	Obs	1	33	0	0	0	2	0	2	3	1	0	2574	1
399	1	Lev+5FU	1	66	0	0	0	7	0	2	3	0	1	2540	2
399	1	Lev+5FU	1	66	0	0	0	7	0	2	3	0	1	2540	1
400	1	Lev+5FU	0	74	0	0	0	2	0	2	3	0	0	2364	2
400	1	Lev+5FU	0	74	0	0	0	2	0	2	3	0	0	2364	1
401	1	Lev+5FU	1	54	0	0	0	1	0	2	3	0	0	2472	2
401	1	Lev+5FU	1	54	0	0	0	1	0	2	3	0	0	2472	1
402	1	Obs	1	44	0	0	0	14	1	2	3	0	1	409	2
402	1	Obs	1	44	0	0	0	14	1	2	3	0	1	237	1
403	1	Obs	1	75	1	0	0	27	1	2	2	0	1	961	2
403	1	Obs	1	75	1	0	0	27	1	2	2	0	1	276	1
404	1	Lev	1	58	0	0	0	6	0	2	3	0	1	2449	2
404	1	Lev	1	58	0	0	0	6	0	2	3	0	1	2449	1
405	1	Lev	1	48	0	0	0	6	0	1	2	1	1	2520	2
405	1	Lev	1	48	0	0	0	6	0	1	2	1	1	2520	1
406	1	Lev+5FU	0	64	0	0	0	1	1	2	3	0	0	916	2
406	1	Lev+5FU	0	64	0	0	0	1	1	2	3	0	0	336	1
407	1	Lev	1	49	0	0	0	1	0	1	3	0	0	2227	2
407	1	Lev	1	49	0	0	0	1	0	1	3	0	0	2227	1
408	1	Obs	0	55	0	0	0	1	0	2	3	0	1	2394	2
408	1	Obs	0	55	0	0	0	1	0	2	3	0	1	2394	1
409	1	Lev+5FU	1	60	0	0	0	3	0	2	3	0	0	2029	2
409	1	Lev+5FU	1	60	0	0	0	3	0	2	3	0	0	2029	1
410	1	Obs	1	67	0	0	0	2	0	2	3	0	0	2487	2
410	1	Obs	1	67	0	0	0	2	0	2	3	0	0	2487	1
411	1	Lev+5FU	1	79	0	0	0	1	1	2	2	0	0	2052	2
411	1	Lev+5FU	1	79	0	0	0	1	0	2	2	0	0	2052	1
412	1	Lev	1	57	0	0	0	1	0	2	3	0	0	2690	2
412	1	Lev	1	57	0	0	0	1	0	2	3	0	0	2690	1
413	1	Obs	0	22	0	0	0	3	0	2	3	1	0	2234	2
413	1	Obs	0	22	0	0	0	3	0	2	3	1	0	2234	1
414	1	Obs	1	59	1	0	0	4	1	1	3	0	0	537	2
414	1	Obs	1	59	1	0	0	4	1	1	3	0	0	238	1
415	1	Lev+5FU	0	66	1	0	0	1	0	1	3	0	0	2277	2
415	1	Lev+5FU	0	66	1	0	0	1	0	1	3	0	0	2277	1
416	1	Lev	1	54	0	0	1	2	1	2	4	0	0	729	2
416	1	Lev	1	54	0	0	1	2	1	2	4	0	0	474	1
417	1	Obs	1	58	0	0	0	1	0	2	2	0	0	2194	2
417	1	Obs	1	58	0	0	0	1	0	2	2	0	0	2194	1
418	1	Obs	0	36	1	0	0	7	0	2	3	0	1	2551	2
418	1	Obs	0	36	1	0	0	7	0	2	3	0	1	2551	1
419	1	Obs	1	52	0	0	0	4	1	2	3	0	0	1692	2
419	1	Obs	1	52	0	0	0	4	1	2	3	0	0	1353	1
420	1	Obs	0	61	0	0	0	1	1	2	3	0	0	758	2
420	1	Obs	0	61	0	0	0	1	1	2	3	0	0	256	1
421	1	Lev	0	76	0	0	0	2	1	1	3	0	0	2079	2
421	1	Lev	0	76	0	0	0	2	0	1	3	0	0	2079	1
422	1	Lev	0	58	0	0	1	6	1	1	3	0	1	720	2
422	1	Lev	0	58	0	0	1	6	1	1	3	0	1	439	1
423	1	Lev	1	52	0	0	0	5	0	1	3	0	1	2380	2
423	1	Lev	1	52	0	0	0	5	0	1	3	0	1	2380	1
424	1	Obs	1	72	0	0	0	1	1	2	3	1	0	845	2
424	1	Obs	1	72	0	0	0	1	0	2	3	1	0	845	1
425	1	Lev	1	74	0	0	0	1	0	1	3	0	0	2416	2
425	1	Lev	1	74	0	0	0	1	0	1	3	0	0	2416	1
426	1	Obs	1	62	0	0	0	6	1	2	2	1	1	863	2
426	1	Obs	1	62	0	0	0	6	1	2	2	1	1	532	1
427	1	Obs	0	46	0	0	1	1	1	2	3	0	0	1363	2
427	1	Obs	0	46	0	0	1	1	0	2	3	0	0	1363	1
428	1	Obs	1	66	0	0	0	1	0	2	3	0	0	2528	2
428	1	Obs	1	66	0	0	0	1	0	2	3	0	0	2528	1
429	1	Lev+5FU	1	52	0	0	0	5	1	2	3	0	1	1145	2
429	1	Lev+5FU	1	52	0	0	0	5	1	2	3	0	1	617	1
430	1	Lev+5FU	0	38	0	0	0	24	1	NA	3	0	1	499	2
430	1	Lev+5FU	0	38	0	0	0	24	1	NA	3	0	1	365	1
431	1	Obs	1	61	0	0	0	1	1	2	3	1	0	242	2
431	1	Obs	1	61	0	0	0	1	1	2	3	1	0	165	1
432	1	Obs	0	60	0	0	0	1	0	1	3	0	0	2294	2
432	1	Obs	0	60	0	0	0	1	0	1	3	0	0	2294	1
433	1	Lev	0	68	0	0	1	2	1	1	3	0	0	858	2
433	1	Lev	0	68	0	0	1	2	1	1	3	0	0	593	1
434	1	Lev	0	53	0	0	0	6	1	2	3	1	1	122	2
434	1	Lev	0	53	0	0	0	6	1	2	3	1	1	72	1
435	1	Lev+5FU	1	58	0	0	0	1	0	2	3	1	0	2682	2
435	1	Lev+5FU	1	58	0	0	0	1	0	2	3	1	0	2682	1
436	1	Obs	1	64	0	0	0	4	1	2	3	0	0	1818	2
436	1	Obs	1	64	0	0	0	4	0	2	3	0	0	1818	1
437	1	Obs	1	68	1	0	1	3	0	2	3	0	0	2532	2
437	1	Obs	1	68	1	0	1	3	0	2	3	0	0	2532	1
438	1	Obs	1	62	0	0	1	6	1	2	4	0	1	331	2
438	1	Obs	1	62	0	0	1	6	1	2	4	0	1	257	1
439	1	Obs	1	70	0	0	0	1	1	1	3	0	0	1048	2
439	1	Obs	1	70	0	0	0	1	1	1	3	0	0	748	1
440	1	Lev+5FU	1	57	0	0	0	1	0	2	3	0	0	2513	2
440	1	Lev+5FU	1	57	0	0	0	1	0	2	3	0	0	2513	1
441	1	Lev+5FU	0	66	0	0	1	1	1	2	4	0	0	340	2
441	1	Lev+5FU	0	66	0	0	1	1	0	2	4	0	0	340	1
442	1	Lev	0	59	0	0	0	11	1	2	3	0	1	1850	2
442	1	Lev	0	59	0	0	0	11	1	2	3	0	1	615	1
443	1	Lev	1	75	0	0	0	3	0	1	3	0	0	2332	2
443	1	Lev	1	75	0	0	0	3	0	1	3	0	0	2332	1
444	1	Lev+5FU	1	77	0	0	0	2	0	2	3	0	0	2279	2
444	1	Lev+5FU	1	77	0	0	0	2	0	2	3	0	0	2279	1
445	1	Lev	1	57	0	0	0	6	1	2	3	0	1	1041	2
445	1	Lev	1	57	0	0	0	6	1	2	3	0	1	454	1
446	1	Obs	1	72	0	0	0	2	1	1	2	1	0	1790	2
446	1	Obs	1	72	0	0	0	2	1	1	2	1	0	1106	1
447	1	Lev+5FU	0	64	1	0	0	3	1	2	3	0	0	304	2
447	1	Lev+5FU	0	64	1	0	0	3	1	2	3	0	0	161	1
448	1	Lev+5FU	1	33	0	0	0	2	0	3	3	0	0	2517	2
448	1	Lev+5FU	1	33	0	0	0	2	0	3	3	0	0	2517	1
449	1	Lev+5FU	0	62	0	0	0	2	0	2	3	1	0	2156	2
449	1	Lev+5FU	0	62	0	0	0	2	1	2	3	1	0	2028	1
450	1	Lev+5FU	1	70	0	0	0	1	1	2	3	0	0	1388	2
450	1	Lev+5FU	1	70	0	0	0	1	1	2	3	0	0	936	1
451	1	Lev	0	55	1	0	0	4	0	1	3	0	0	2544	2
451	1	Lev	0	55	1	0	0	4	0	1	3	0	0	2544	1
452	1	Obs	1	32	1	0	1	11	0	2	3	0	1	1852	2
452	1	Obs	1	32	1	0	1	11	0	2	3	0	1	1852	1
453	1	Obs	0	64	1	0	0	2	0	2	2	0	0	2122	2
453	1	Obs	0	64	1	0	0	2	0	2	2	0	0	2122	1
454	1	Obs	0	48	0	0	0	1	0	2	4	0	0	2577	2
454	1	Obs	0	48	0	0	0	1	0	2	4	0	0	2577	1
455	1	Lev	1	68	0	0	1	3	1	2	3	1	0	2023	2
455	1	Lev	1	68	0	0	1	3	1	2	3	1	0	337	1
456	1	Lev+5FU	0	59	0	0	0	1	1	2	3	1	0	1201	2
456	1	Lev+5FU	0	59	0	0	0	1	1	2	3	1	0	578	1
457	1	Obs	1	68	0	0	1	9	1	3	3	0	1	901	2
457	1	Obs	1	68	0	0	1	9	1	3	3	0	1	218	1
458	1	Lev	0	50	0	0	1	1	0	1	3	1	0	2385	2
458	1	Lev	0	50	0	0	1	1	1	1	3	1	0	1589	1
459	1	Obs	0	41	1	0	0	4	1	2	3	0	0	663	2
459	1	Obs	0	41	1	0	0	4	1	2	3	0	0	103	1
460	1	Lev	0	69	0	0	1	1	0	2	3	0	0	2506	2
460	1	Lev	0	69	0	0	1	1	0	2	3	0	0	2506	1
461	1	Lev+5FU	1	46	0	0	0	2	0	1	2	0	0	2332	2
461	1	Lev+5FU	1	46	0	0	0	2	0	1	2	0	0	2332	1
462	1	Obs	1	43	0	0	0	1	0	2	3	0	0	2176	2
462	1	Obs	1	43	0	0	0	1	0	2	3	0	0	2176	1
463	1	Lev+5FU	1	68	0	0	0	3	1	3	3	1	0	1212	2
463	1	Lev+5FU	1	68	0	0	0	3	1	3	3	1	0	248	1
464	1	Lev	1	73	0	0	0	3	1	2	3	0	0	890	2
464	1	Lev	1	73	0	0	0	3	1	2	3	0	0	330	1
465	1	Lev+5FU	0	66	0	0	1	4	1	3	4	0	0	302	2
465	1	Lev+5FU	0	66	0	0	1	4	1	3	4	0	0	208	1
466	1	Obs	0	60	0	0	1	1	0	2	3	0	0	2396	2
466	1	Obs	0	60	0	0	1	1	0	2	3	0	0	2396	1
467	1	Lev+5FU	1	74	0	0	0	2	0	2	3	1	0	2481	2
467	1	Lev+5FU	1	74	0	0	0	2	0	2	3	1	0	2481	1
468	1	Lev	1	68	0	0	0	1	1	1	3	0	0	316	2
468	1	Lev	1	68	0	0	0	1	1	1	3	0	0	62	1
469	1	Lev+5FU	0	60	1	0	0	1	0	2	3	0	0	2245	2
469	1	Lev+5FU	0	60	1	0	0	1	0	2	3	0	0	2245	1
470	1	Obs	1	71	0	0	1	1	0	2	4	0	0	2447	2
470	1	Obs	1	71	0	0	1	1	0	2	4	0	0	2447	1
471	1	Obs	1	76	0	0	0	2	0	2	1	0	0	2213	2
471	1	Obs	1	76	0	0	0	2	0	2	1	0	0	2213	1
472	1	Obs	1	57	0	0	0	8	1	3	2	0	1	1070	2
472	1	Obs	1	57	0	0	0	8	1	3	2	0	1	273	1
473	1	Lev	0	33	0	0	0	7	1	3	3	0	1	439	2
473	1	Lev	0	33	0	0	0	7	1	3	3	0	1	235	1
474	1	Lev	1	54	0	0	0	4	1	2	3	0	0	905	2
474	1	Lev	1	54	0	0	0	4	1	2	3	0	0	583	1
475	1	Obs	1	68	0	0	0	13	1	2	3	1	1	1723	2
475	1	Obs	1	68	0	0	0	13	1	2	3	1	1	1089	1
476	1	Obs	0	70	0	0	0	6	1	3	2	1	1	241	2
476	1	Obs	0	70	0	0	0	6	1	3	2	1	1	80	1
477	1	Obs	1	66	0	0	0	5	1	2	3	0	1	1314	2
477	1	Obs	1	66	0	0	0	5	0	2	3	0	1	1314	1
478	1	Lev	0	45	1	0	0	3	1	2	3	0	0	438	2
478	1	Lev	0	45	1	0	0	3	1	2	3	0	0	260	1
479	1	Lev	0	61	0	0	0	2	0	2	3	0	0	1981	2
479	1	Lev	0	61	0	0	0	2	0	2	3	0	0	1981	1
480	1	Obs	0	74	0	0	1	1	0	3	3	1	0	2195	2
480	1	Obs	0	74	0	0	1	1	0	3	3	1	0	2195	1
481	1	Obs	1	47	1	1	1	4	1	2	3	0	0	1101	2
481	1	Obs	1	47	1	1	1	4	1	2	3	0	0	625	1
482	1	Lev+5FU	0	58	1	0	0	5	1	3	3	0	1	79	2
482	1	Lev+5FU	0	58	1	0	0	5	1	3	3	0	1	40	1
483	1	Obs	1	73	0	0	0	1	1	2	3	1	0	976	2
483	1	Obs	1	73	0	0	0	1	1	2	3	1	0	215	1
484	1	Lev	1	61	0	0	0	17	1	2	3	1	1	664	2
484	1	Lev	1	61	0	0	0	17	1	2	3	1	1	613	1
485	1	Obs	0	44	0	0	0	4	0	2	3	0	0	2299	2
485	1	Obs	0	44	0	0	0	4	1	2	3	0	0	1535	1
486	1	Lev+5FU	1	56	0	0	0	1	1	2	3	0	1	279	2
486	1	Lev+5FU	1	56	0	0	0	1	1	2	3	0	1	252	1
487	1	Lev	0	66	0	0	0	7	1	2	3	0	1	1037	2
487	1	Lev	0	66	0	0	0	7	1	2	3	0	1	663	1
488	1	Obs	0	30	0	0	0	6	1	3	3	0	1	692	2
488	1	Obs	0	30	0	0	0	6	1	3	3	0	1	362	1
489	1	Lev+5FU	0	67	0	0	1	10	1	2	3	0	1	2174	2
489	1	Lev+5FU	0	67	0	0	1	10	0	2	3	0	1	2174	1
490	1	Lev	0	74	0	0	0	2	0	2	3	0	0	2144	2
490	1	Lev	0	74	0	0	0	2	0	2	3	0	0	2144	1
491	1	Lev	0	74	0	0	1	1	0	3	3	0	0	2058	2
491	1	Lev	0	74	0	0	1	1	0	3	3	0	0	2058	1
492	1	Obs	1	56	0	0	0	4	0	2	3	0	0	2485	2
492	1	Obs	1	56	0	0	0	4	1	2	3	0	0	2148	1
493	1	Lev+5FU	0	60	0	0	0	2	0	2	3	1	0	2410	2
493	1	Lev+5FU	0	60	0	0	0	2	0	2	3	1	0	2410	1
494	1	Lev	0	54	1	0	1	2	0	3	2	0	0	2565	2
494	1	Lev	0	54	1	0	1	2	1	3	2	0	0	352	1
495	1	Lev+5FU	0	74	0	0	0	3	1	2	2	0	0	884	2
495	1	Lev+5FU	0	74	0	0	0	3	0	2	2	0	0	884	1
496	1	Lev+5FU	0	45	0	0	0	3	1	2	3	0	0	389	2
496	1	Lev+5FU	0	45	0	0	0	3	1	2	3	0	0	205	1
497	1	Lev+5FU	0	81	0	0	0	1	1	2	3	0	0	692	2
497	1	Lev+5FU	0	81	0	0	0	1	1	2	3	0	0	591	1
498	1	Lev+5FU	1	73	1	0	0	1	1	2	3	0	0	642	2
498	1	Lev+5FU	1	73	1	0	0	1	1	2	3	0	0	449	1
499	1	Lev	1	71	1	0	0	1	1	2	3	1	0	846	2
499	1	Lev	1	71	1	0	0	1	1	2	3	1	0	828	1
500	1	Lev+5FU	1	70	0	0	0	3	0	NA	3	0	0	2203	2
500	1	Lev+5FU	1	70	0	0	0	3	0	NA	3	0	0	2203	1
501	1	Lev+5FU	1	66	0	0	0	1	0	2	3	0	0	2164	2
501	1	Lev+5FU	1	66	0	0	0	1	0	2	3	0	0	2164	1
502	1	Lev+5FU	0	71	0	0	0	NA	1	2	3	0	1	1273	2
502	1	Lev+5FU	0	71	0	0	0	NA	1	2	3	0	1	700	1
503	1	Obs	1	48	0	0	0	1	0	3	2	1	1	2393	2
503	1	Obs	1	48	0	0	0	1	0	3	2	1	1	2393	1
504	1	Lev+5FU	0	55	0	0	0	4	1	2	3	0	0	862	2
504	1	Lev+5FU	0	55	0	0	0	4	1	2	3	0	0	491	1
505	1	Lev+5FU	0	72	0	0	0	2	0	3	2	0	0	2331	2
505	1	Lev+5FU	0	72	0	0	0	2	0	3	2	0	0	2331	1
506	1	Lev	1	57	0	0	0	3	0	NA	3	0	0	2264	2
506	1	Lev	1	57	0	0	0	3	0	NA	3	0	0	2264	1
507	1	Lev+5FU	1	57	0	0	0	11	1	3	3	0	1	144	2
507	1	Lev+5FU	1	57	0	0	0	11	1	3	3	0	1	63	1
508	1	Obs	1	38	0	0	0	2	0	1	3	0	0	2429	2
508	1	Obs	1	38	0	0	0	2	0	1	3	0	0	2429	1
509	1	Lev	1	52	1	0	0	0	1	2	3	0	0	723	2
509	1	Lev	1	52	1	0	0	0	1	2	3	0	0	98	1
510	1	Obs	1	57	0	0	0	1	0	2	3	0	0	2530	2
510	1	Obs	1	57	0	0	0	1	1	2	3	0	0	702	1
511	1	Lev	0	33	0	0	0	2	1	2	3	0	0	1568	2
511	1	Lev	0	33	0	0	0	2	1	2	3	0	0	573	1
512	1	Obs	0	39	0	0	0	2	0	2	2	0	0	2292	2
512	1	Obs	0	39	0	0	0	2	0	2	2	0	0	2292	1
513	1	Lev	1	61	0	0	0	1	0	2	3	1	0	2252	2
513	1	Lev	1	61	0	0	0	1	0	2	3	1	0	2252	1
514	1	Lev+5FU	0	71	0	0	0	1	0	3	3	0	0	2408	2
514	1	Lev+5FU	0	71	0	0	0	1	0	3	3	0	0	2408	1
515	1	Lev	1	58	0	0	0	4	0	2	3	0	0	2555	2
515	1	Lev	1	58	0	0	0	4	0	2	3	0	0	2555	1
516	1	Lev+5FU	0	66	0	0	0	7	1	3	3	0	1	276	2
516	1	Lev+5FU	0	66	0	0	0	7	1	3	3	0	1	237	1
517	1	Obs	0	59	0	0	0	4	1	2	2	1	0	1896	2
517	1	Obs	0	59	0	0	0	4	1	2	2	1	0	1606	1
518	1	Lev+5FU	0	43	1	0	0	1	0	2	3	0	0	2147	2
518	1	Lev+5FU	0	43	1	0	0	1	0	2	3	0	0	2147	1
519	1	Obs	1	66	0	0	0	3	0	2	3	0	0	2269	2
519	1	Obs	1	66	0	0	0	3	0	2	3	0	0	2269	1
520	1	Obs	0	48	0	0	0	1	0	2	3	0	0	2391	2
520	1	Obs	0	48	0	0	0	1	0	2	3	0	0	2391	1
521	1	Lev+5FU	1	68	0	0	0	1	1	2	3	0	0	1424	2
521	1	Lev+5FU	1	68	0	0	0	1	1	2	3	0	0	849	1
522	1	Obs	0	72	0	0	0	NA	0	2	3	0	1	2257	2
522	1	Obs	0	72	0	0	0	NA	0	2	3	0	1	2257	1
523	1	Lev+5FU	0	77	0	0	0	10	0	3	4	0	1	2381	2
523	1	Lev+5FU	0	77	0	0	0	10	1	3	4	0	1	408	1
524	1	Lev+5FU	0	68	1	0	0	1	0	2	3	0	0	2103	2
524	1	Lev+5FU	0	68	1	0	0	1	0	2	3	0	0	2103	1
525	1	Obs	0	44	0	0	1	1	0	2	4	0	0	2210	2
525	1	Obs	0	44	0	0	1	1	1	2	4	0	0	1466	1
526	1	Lev+5FU	0	63	0	0	0	1	0	2	3	0	0	2530	2
526	1	Lev+5FU	0	63	0	0	0	1	0	2	3	0	0	2530	1
527	1	Lev	1	66	0	0	0	1	0	2	3	0	0	2386	2
527	1	Lev	1	66	0	0	0	1	0	2	3	0	0	2386	1
528	1	Lev	1	50	0	0	0	3	1	3	3	0	0	219	2
528	1	Lev	1	50	0	0	0	3	1	3	3	0	0	141	1
529	1	Lev	1	72	0	0	0	1	1	2	3	0	0	486	2
529	1	Lev	1	72	0	0	0	1	0	2	3	0	0	486	1
530	1	Lev+5FU	1	40	0	0	0	5	1	1	3	0	1	1246	2
530	1	Lev+5FU	1	40	0	0	0	5	1	1	3	0	1	701	1
531	1	Lev	1	49	0	0	0	10	0	2	3	0	1	2138	2
531	1	Lev	1	49	0	0	0	10	0	2	3	0	1	2138	1
532	1	Lev+5FU	0	56	0	0	0	2	0	3	3	0	0	2439	2
532	1	Lev+5FU	0	56	0	0	0	2	0	3	3	0	0	2439	1
533	1	Obs	1	61	0	0	0	2	0	2	2	0	0	2231	2
533	1	Obs	1	61	0	0	0	2	0	2	2	0	0	2231	1
534	1	Obs	1	65	0	0	0	6	1	2	3	1	1	384	2
534	1	Obs	1	65	0	0	0	6	1	2	3	1	1	230	1
535	1	Lev+5FU	1	65	0	0	0	2	0	2	2	0	0	2505	2
535	1	Lev+5FU	1	65	0	0	0	2	0	2	2	0	0	2505	1
536	1	Lev	0	72	0	0	0	1	1	1	1	0	0	1652	2
536	1	Lev	0	72	0	0	0	1	1	1	1	0	0	169	1
537	1	Lev+5FU	0	68	0	0	1	1	0	2	3	1	0	2441	2
537	1	Lev+5FU	0	68	0	0	1	1	1	2	3	1	0	1329	1
538	1	Obs	0	59	0	0	0	4	1	2	3	1	0	687	2
538	1	Obs	0	59	0	0	0	4	1	2	3	1	0	208	1
539	1	Lev+5FU	1	59	0	0	0	4	0	2	3	0	0	2179	2
539	1	Lev+5FU	1	59	0	0	0	4	0	2	3	0	0	2179	1
540	1	Lev+5FU	0	71	1	0	0	6	0	2	3	0	1	2189	2
540	1	Lev+5FU	0	71	1	0	0	6	0	2	3	0	1	2189	1
541	1	Lev	1	49	0	0	0	8	0	2	3	0	1	2472	2
541	1	Lev	1	49	0	0	0	8	0	2	3	0	1	2472	1
542	1	Lev+5FU	1	70	0	0	0	3	0	2	3	1	0	2111	2
542	1	Lev+5FU	1	70	0	0	0	3	0	2	3	1	0	2111	1
543	1	Lev+5FU	1	55	0	0	0	7	0	3	3	0	1	2020	2
543	1	Lev+5FU	1	55	0	0	0	7	0	3	3	0	1	2020	1
544	1	Lev	0	46	0	1	0	7	1	2	3	0	1	1161	2
544	1	Lev	0	46	0	1	0	7	1	2	3	0	1	313	1
545	1	Obs	1	77	0	0	0	1	0	2	3	1	0	2231	2
545	1	Obs	1	77	0	0	0	1	1	2	3	1	0	1081	1
546	1	Lev+5FU	1	57	0	0	0	4	0	2	3	0	0	2300	2
546	1	Lev+5FU	1	57	0	0	0	4	0	2	3	0	0	2300	1
547	1	Obs	1	68	0	0	0	1	0	2	3	0	0	2391	2
547	1	Obs	1	68	0	0	0	1	1	2	3	0	0	731	1
548	1	Lev	1	62	0	0	1	1	1	2	3	0	0	759	2
548	1	Lev	1	62	0	0	1	1	1	2	3	0	0	717	1
549	1	Obs	1	44	0	0	0	7	1	3	3	0	1	166	2
549	1	Obs	1	44	0	0	0	7	1	3	3	0	1	77	1
550	1	Lev	0	58	0	0	1	1	0	2	3	0	0	2323	2
550	1	Lev	0	58	0	0	1	1	0	2	3	0	0	2323	1
551	1	Lev+5FU	0	75	0	0	0	2	0	1	3	0	0	2321	2
551	1	Lev+5FU	0	75	0	0	0	2	0	1	3	0	0	2321	1
552	1	Obs	0	70	1	0	0	7	0	2	3	1	1	1976	2
552	1	Obs	0	70	1	0	0	7	0	2	3	1	1	1976	1
553	1	Obs	1	82	0	0	0	6	0	2	3	1	1	2229	2
553	1	Obs	1	82	0	0	0	6	0	2	3	1	1	2229	1
554	1	Lev+5FU	0	61	0	0	0	3	1	2	3	0	0	1671	2
554	1	Lev+5FU	0	61	0	0	0	3	1	2	3	0	0	536	1
555	1	Obs	1	52	0	0	0	2	1	2	3	0	0	1907	2
555	1	Obs	1	52	0	0	0	2	1	2	3	0	0	930	1
556	1	Lev+5FU	1	47	0	0	0	7	1	3	3	0	1	1783	2
556	1	Lev+5FU	1	47	0	0	0	7	1	3	3	0	1	1277	1
557	1	Lev	0	61	0	0	0	7	1	3	3	1	1	684	2
557	1	Lev	0	61	0	0	0	7	1	3	3	1	1	337	1
558	1	Lev+5FU	1	39	0	0	0	9	1	2	3	0	1	441	2
558	1	Lev+5FU	1	39	0	0	0	9	1	2	3	0	1	91	1
559	1	Lev	0	69	0	0	0	3	1	2	2	0	0	902	2
559	1	Lev	0	69	0	0	0	3	1	2	2	0	0	116	1
560	1	Lev	1	55	0	0	0	7	0	3	3	0	1	2244	2
560	1	Lev	1	55	0	0	0	7	0	3	3	0	1	2244	1
561	1	Obs	0	56	1	0	0	1	0	2	3	0	1	2170	2
561	1	Obs	0	56	1	0	0	1	0	2	3	0	1	2170	1
562	1	Obs	1	80	0	0	0	1	0	3	3	0	0	1870	2
562	1	Obs	1	80	0	0	0	1	0	3	3	0	0	1870	1
563	1	Lev	1	43	0	0	0	4	0	2	3	0	0	2066	2
563	1	Lev	1	43	0	0	0	4	0	2	3	0	0	2066	1
564	1	Lev	1	83	0	0	0	2	0	2	3	1	0	2030	2
564	1	Lev	1	83	0	0	0	2	0	2	3	1	0	2030	1
565	1	Obs	0	85	0	0	0	1	1	1	3	1	0	253	2
565	1	Obs	0	85	0	0	0	1	1	1	3	1	0	227	1
566	1	Lev+5FU	1	61	0	0	0	1	0	2	3	0	0	2047	2
566	1	Lev+5FU	1	61	0	0	0	1	0	2	3	0	0	2047	1
567	1	Lev	0	47	0	0	0	9	1	2	4	0	1	1768	2
567	1	Lev	0	47	0	0	0	9	1	2	4	0	1	372	1
568	1	Lev+5FU	0	76	0	0	0	1	0	2	3	0	0	2043	2
568	1	Lev+5FU	0	76	0	0	0	1	0	2	3	0	0	2043	1
569	1	Lev+5FU	1	58	0	0	0	1	0	2	3	0	0	2162	2
569	1	Lev+5FU	1	58	0	0	0	1	0	2	3	0	0	2162	1
570	1	Obs	1	59	0	0	0	2	0	2	2	0	0	2093	2
570	1	Obs	1	59	0	0	0	2	0	2	2	0	0	2093	1
571	1	Lev	0	60	0	0	0	1	0	2	3	0	0	2310	2
571	1	Lev	0	60	0	0	0	1	1	2	3	0	0	1183	1
572	1	Lev	1	32	0	0	0	2	1	2	3	0	0	2128	2
572	1	Lev	1	32	0	0	0	2	1	2	3	0	0	1606	1
573	1	Obs	1	56	0	0	0	1	1	NA	4	0	0	1884	2
573	1	Obs	1	56	0	0	0	1	1	NA	4	0	0	739	1
574	1	Lev	1	75	0	0	0	2	1	2	3	1	0	219	2
574	1	Lev	1	75	0	0	0	2	0	2	3	1	0	219	1
575	1	Lev+5FU	1	62	0	0	0	3	0	1	3	1	0	2309	2
575	1	Lev+5FU	1	62	0	0	0	3	0	1	3	1	0	2309	1
576	1	Obs	0	69	0	0	0	12	1	2	3	0	1	313	2
576	1	Obs	0	69	0	0	0	12	1	2	3	0	1	296	1
577	1	Lev	1	72	0	0	1	4	1	2	3	1	0	546	2
577	1	Lev	1	72	0	0	1	4	1	2	3	1	0	279	1
578	1	Obs	0	54	0	0	0	1	1	2	3	1	0	2213	2
578	1	Obs	0	54	0	0	0	1	0	2	3	1	0	2213	1
579	1	Lev+5FU	1	72	0	0	0	1	1	2	3	0	0	1856	2
579	1	Lev+5FU	1	72	0	0	0	1	0	2	3	0	0	1856	1
580	1	Lev+5FU	0	27	0	0	0	1	0	2	3	0	0	1421	2
580	1	Lev+5FU	0	27	0	0	0	1	0	2	3	0	0	1421	1
581	1	Lev+5FU	0	62	0	0	0	4	1	2	4	1	0	460	2
581	1	Lev+5FU	0	62	0	0	0	4	1	2	4	1	0	360	1
582	1	Lev	0	39	0	0	0	2	0	2	1	1	0	2173	2
582	1	Lev	0	39	0	0	0	2	1	2	1	1	0	959	1
583	1	Lev+5FU	0	60	0	0	0	4	1	2	3	1	0	283	2
583	1	Lev+5FU	0	60	0	0	0	4	1	2	3	1	0	146	1
584	1	Lev+5FU	1	55	1	0	0	5	1	3	3	0	1	34	2
584	1	Lev+5FU	1	55	1	0	0	5	1	3	3	0	1	9	1
585	1	Obs	1	64	0	0	0	1	0	2	3	0	0	2191	2
585	1	Obs	1	64	0	0	0	1	0	2	3	0	0	2191	1
586	1	Lev	0	68	0	0	0	12	0	3	3	0	1	2186	2
586	1	Lev	0	68	0	0	0	12	0	3	3	0	1	2186	1
587	1	Obs	0	65	0	0	0	2	1	2	3	0	0	1159	2
587	1	Obs	0	65	0	0	0	2	1	2	3	0	0	555	1
588	1	Lev+5FU	0	66	1	0	0	3	1	1	3	0	0	616	2
588	1	Lev+5FU	0	66	1	0	0	3	1	1	3	0	0	554	1
589	1	Lev	1	39	0	0	0	2	0	3	3	0	0	2270	2
589	1	Lev	1	39	0	0	0	2	0	3	3	0	0	2270	1
590	1	Lev	1	54	0	0	1	NA	1	2	3	1	1	1061	2
590	1	Lev	1	54	0	0	1	NA	1	2	3	1	1	253	1
591	1	Obs	1	34	1	0	0	1	1	2	3	0	0	591	2
591	1	Obs	1	34	1	0	0	1	1	2	3	0	0	411	1
592	1	Lev	0	74	0	0	0	4	0	2	3	0	0	2065	2
592	1	Lev	0	74	0	0	0	4	0	2	3	0	0	2065	1
593	1	Obs	0	81	1	0	1	3	1	2	3	0	0	208	2
593	1	Obs	0	81	1	0	1	3	1	2	3	0	0	154	1
594	1	Lev+5FU	1	38	0	0	0	1	0	2	3	0	0	2360	2
594	1	Lev+5FU	1	38	0	0	0	1	1	2	3	0	0	594	1
595	1	Lev	0	59	0	0	0	3	0	2	3	1	0	2312	2
595	1	Lev	0	59	0	0	0	3	0	2	3	1	0	2312	1
596	1	Lev	0	62	0	0	0	1	0	2	3	0	0	1902	2
596	1	Lev	0	62	0	0	0	1	0	2	3	0	0	1902	1
597	1	Lev+5FU	1	61	1	0	0	5	0	1	2	0	1	1814	2
597	1	Lev+5FU	1	61	1	0	0	5	0	1	2	0	1	1814	1
598	1	Obs	1	46	1	0	0	2	0	2	3	1	0	2111	2
598	1	Obs	1	46	1	0	0	2	0	2	3	1	0	2111	1
599	1	Lev+5FU	1	55	0	0	0	1	0	2	3	0	0	2330	2
599	1	Lev+5FU	1	55	0	0	0	1	0	2	3	0	0	2330	1
600	1	Obs	1	57	0	0	0	5	0	2	3	0	1	2202	2
600	1	Obs	1	57	0	0	0	5	0	2	3	0	1	2202	1
601	1	Lev	0	38	0	0	0	3	1	2	3	1	0	1295	2
601	1	Lev	0	38	0	0	0	3	1	2	3	1	0	573	1
602	1	Lev	0	69	0	0	1	19	0	2	3	0	1	1918	2
602	1	Lev	0	69	0	0	1	19	1	2	3	0	1	1918	1
603	1	Obs	0	79	0	0	1	6	0	2	2	1	1	2066	2
603	1	Obs	0	79	0	0	1	6	0	2	2	1	1	2066	1
604	1	Lev+5FU	0	71	0	0	0	2	0	2	3	0	0	2136	2
604	1	Lev+5FU	0	71	0	0	0	2	0	2	3	0	0	2136	1
605	1	Lev	1	74	0	0	0	1	0	3	3	1	0	2289	2
605	1	Lev	1	74	0	0	0	1	0	3	3	1	0	2289	1
606	1	Lev+5FU	0	30	1	0	0	12	1	2	3	0	1	576	2
606	1	Lev+5FU	0	30	1	0	0	12	1	2	3	0	1	255	1
607	1	Obs	0	72	0	0	0	1	0	3	3	0	0	2232	2
607	1	Obs	0	72	0	0	0	1	0	3	3	0	0	2232	1
608	1	Lev	0	68	1	0	0	3	1	2	3	0	0	1034	2
608	1	Lev	0	68	1	0	0	3	1	2	3	0	0	185	1
609	1	Lev+5FU	1	66	1	0	0	NA	1	3	1	1	1	583	2
609	1	Lev+5FU	1	66	1	0	0	NA	1	3	1	1	1	168	1
610	1	Obs	1	63	0	0	0	4	1	2	3	0	0	417	2
610	1	Obs	1	63	0	0	0	4	1	2	3	0	0	161	1
611	1	Lev+5FU	0	52	0	0	1	1	0	2	3	0	0	1905	2
611	1	Lev+5FU	0	52	0	0	1	1	0	2	3	0	0	1905	1
612	1	Lev	1	64	0	0	0	4	1	2	3	1	0	875	2
612	1	Lev	1	64	0	0	0	4	1	2	3	1	0	263	1
613	1	Lev+5FU	1	68	0	0	0	1	1	2	3	0	0	674	2
613	1	Lev+5FU	1	68	0	0	0	1	1	2	3	0	0	543	1
614	1	Lev	1	74	0	0	0	2	0	2	3	0	0	2185	2
614	1	Lev	1	74	0	0	0	2	0	2	3	0	0	2185	1
615	1	Lev+5FU	1	32	0	0	0	2	1	2	3	1	0	1151	2
615	1	Lev+5FU	1	32	0	0	0	2	1	2	3	1	0	636	1
616	1	Lev	0	60	1	0	0	6	1	2	3	1	1	342	2
616	1	Lev	0	60	1	0	0	6	1	2	3	1	1	175	1
617	1	Obs	0	39	0	0	0	8	0	2	3	0	1	2187	2
617	1	Obs	0	39	0	0	0	8	0	2	3	0	1	2187	1
618	1	Obs	0	76	0	0	1	5	1	2	3	0	1	1434	2
618	1	Obs	0	76	0	0	1	5	1	2	3	0	1	608	1
619	1	Lev+5FU	1	62	0	0	0	14	1	3	3	1	1	430	2
619	1	Lev+5FU	1	62	0	0	0	14	1	3	3	1	1	386	1
620	1	Lev	0	41	0	0	1	2	0	2	3	0	0	2339	2
620	1	Lev	0	41	0	0	1	2	1	2	3	0	0	1564	1
621	1	Lev+5FU	1	35	0	0	1	2	1	2	3	1	0	1365	2
621	1	Lev+5FU	1	35	0	0	1	2	1	2	3	1	0	934	1
622	1	Obs	0	59	0	0	0	1	0	2	3	0	0	2313	2
622	1	Obs	0	59	0	0	0	1	0	2	3	0	0	2313	1
623	1	Obs	1	52	0	0	0	2	0	2	3	0	0	2153	2
623	1	Obs	1	52	0	0	0	2	0	2	3	0	0	2153	1
624	1	Lev+5FU	1	65	0	0	0	1	0	2	3	0	0	2164	2
624	1	Lev+5FU	1	65	0	0	0	1	0	2	3	0	0	2164	1
625	1	Lev+5FU	1	61	0	0	0	3	0	3	3	1	0	2180	2
625	1	Lev+5FU	1	61	0	0	0	3	0	3	3	1	0	2180	1
626	1	Obs	1	61	0	0	0	8	0	1	3	0	0	2110	2
626	1	Obs	1	61	0	0	0	8	0	1	3	0	0	2110	1
627	1	Obs	1	59	0	0	0	1	0	1	3	0	0	2139	2
627	1	Obs	1	59	0	0	0	1	1	1	3	0	0	975	1
628	1	Lev+5FU	1	59	0	0	0	2	0	NA	3	0	0	2120	2
628	1	Lev+5FU	1	59	0	0	0	2	0	NA	3	0	0	2120	1
629	1	Lev+5FU	0	71	0	0	0	5	1	2	2	0	1	2197	2
629	1	Lev+5FU	0	71	0	0	0	5	1	2	2	0	1	1644	1
630	1	Obs	1	39	0	0	0	4	0	3	4	0	0	453	2
630	1	Obs	1	39	0	0	0	4	0	3	4	0	0	453	1
631	1	Obs	1	65	0	0	0	7	1	3	3	0	1	928	2
631	1	Obs	1	65	0	0	0	7	1	3	3	0	1	663	1
632	1	Lev	0	34	1	0	0	3	1	1	3	0	0	675	2
632	1	Lev	0	34	1	0	0	3	1	1	3	0	0	504	1
633	1	Obs	1	51	1	0	0	4	0	2	3	1	0	2170	2
633	1	Obs	1	51	1	0	0	4	0	2	3	1	0	2170	1
634	1	Obs	0	55	0	0	0	3	0	2	3	0	0	2138	2
634	1	Obs	0	55	0	0	0	3	0	2	3	0	0	2138	1
635	1	Lev+5FU	1	65	0	1	0	3	0	3	3	0	0	2255	2
635	1	Lev+5FU	1	65	0	1	0	3	0	3	3	0	0	2255	1
636	1	Lev+5FU	0	71	0	0	0	NA	0	1	3	0	1	2290	2
636	1	Lev+5FU	0	71	0	0	0	NA	0	1	3	0	1	2290	1
637	1	Lev	0	68	1	0	0	1	1	2	3	0	0	1055	2
637	1	Lev	0	68	1	0	0	1	1	2	3	0	0	960	1
638	1	Lev	0	59	0	0	0	1	0	2	3	0	0	2347	2
638	1	Lev	0	59	0	0	0	1	1	2	3	0	0	1687	1
639	1	Lev	1	66	0	0	0	2	1	3	3	0	0	573	2
639	1	Lev	1	66	0	0	0	2	1	3	3	0	0	336	1
640	1	Obs	1	62	0	0	0	2	0	2	2	0	0	2200	2
640	1	Obs	1	62	0	0	0	2	0	2	2	0	0	2200	1
641	1	Lev+5FU	0	40	0	0	0	8	1	2	3	0	1	550	2
641	1	Lev+5FU	0	40	0	0	0	8	1	2	3	0	1	322	1
642	1	Lev	1	64	0	0	0	3	1	3	3	0	0	1405	2
642	1	Lev	1	64	0	0	0	3	1	3	3	0	0	1298	1
643	1	Lev+5FU	1	40	1	0	0	2	0	3	3	1	0	2355	2
643	1	Lev+5FU	1	40	1	0	0	2	1	3	3	1	0	2031	1
644	1	Lev	1	70	0	0	0	9	1	2	3	0	1	1186	2
644	1	Lev	1	70	0	0	0	9	1	2	3	0	1	672	1
645	1	Lev	1	66	0	0	1	1	1	NA	4	0	0	1540	2
645	1	Lev	1	66	0	0	1	1	1	NA	4	0	0	369	1
646	1	Lev+5FU	1	73	1	0	1	1	0	2	2	0	0	2229	2
646	1	Lev+5FU	1	73	1	0	1	1	0	2	2	0	0	2229	1
647	1	Lev	1	69	0	0	0	1	1	1	3	0	0	969	2
647	1	Lev	1	69	0	0	0	1	1	1	3	0	0	742	1
648	1	Obs	1	58	0	0	0	1	1	2	3	0	0	465	2
648	1	Obs	1	58	0	0	0	1	1	2	3	0	0	433	1
649	1	Lev+5FU	0	55	0	0	0	6	1	2	3	0	1	603	2
649	1	Lev+5FU	0	55	0	0	0	6	1	2	3	0	1	458	1
650	1	Lev	0	53	0	0	1	6	1	2	3	1	1	997	2
650	1	Lev	0	53	0	0	1	6	1	2	3	1	1	490	1
651	1	Lev	1	52	0	0	0	2	0	2	3	0	0	2274	2
651	1	Lev	1	52	0	0	0	2	0	2	3	0	0	2274	1
652	1	Obs	0	62	0	0	0	3	1	2	3	0	0	563	2
652	1	Obs	0	62	0	0	0	3	1	2	3	0	0	294	1
653	1	Lev	1	61	0	0	1	2	1	2	3	0	0	1434	2
653	1	Lev	1	61	0	0	1	2	1	2	3	0	0	465	1
654	1	Lev+5FU	0	69	0	0	0	3	0	2	3	1	0	2316	2
654	1	Lev+5FU	0	69	0	0	0	3	0	2	3	1	0	2316	1
655	1	Lev+5FU	0	41	1	0	0	3	1	2	3	0	0	692	2
655	1	Lev+5FU	0	41	1	0	0	3	1	2	3	0	0	199	1
656	1	Obs	1	64	0	0	0	3	1	2	3	0	0	1447	2
656	1	Obs	1	64	0	0	0	3	1	2	3	0	0	499	1
657	1	Lev+5FU	0	59	0	0	0	3	1	3	3	0	0	428	2
657	1	Lev+5FU	0	59	0	0	0	3	1	3	3	0	0	165	1
658	1	Lev	0	65	0	0	0	1	0	1	2	1	0	2152	2
658	1	Lev	0	65	0	0	0	1	0	1	2	1	0	2152	1
659	1	Obs	1	66	0	0	0	3	1	2	3	1	0	854	2
659	1	Obs	1	66	0	0	0	3	1	2	3	1	0	406	1
660	1	Lev	1	60	0	0	0	2	0	2	3	0	0	2093	2
660	1	Lev	1	60	0	0	0	2	0	2	3	0	0	2093	1
661	1	Lev+5FU	1	43	0	0	1	1	0	2	3	1	0	2198	2
661	1	Lev+5FU	1	43	0	0	1	1	0	2	3	1	0	2198	1
662	1	Obs	1	74	0	0	0	1	0	3	3	1	0	2126	2
662	1	Obs	1	74	0	0	0	1	1	3	3	1	0	113	1
663	1	Lev+5FU	1	67	0	0	0	2	0	3	2	0	0	2189	2
663	1	Lev+5FU	1	67	0	0	0	2	0	3	2	0	0	2189	1
664	1	Lev	1	46	1	0	0	1	0	2	3	0	0	2142	2
664	1	Lev	1	46	1	0	0	1	0	2	3	0	0	2142	1
665	1	Lev+5FU	1	47	0	0	0	3	0	2	2	0	0	2278	2
665	1	Lev+5FU	1	47	0	0	0	3	0	2	2	0	0	2278	1
666	1	Obs	1	66	1	0	0	4	1	2	3	0	0	622	2
666	1	Obs	1	66	1	0	0	4	1	2	3	0	0	20	1
667	1	Lev+5FU	0	36	1	0	0	6	0	2	3	0	1	2192	2
667	1	Lev+5FU	0	36	1	0	0	6	0	2	3	0	1	2192	1
668	1	Obs	1	62	1	0	0	2	1	3	3	1	0	413	2
668	1	Obs	1	62	1	0	0	2	1	3	3	1	0	280	1
669	1	Lev	0	69	0	0	0	2	1	2	3	0	0	1191	2
669	1	Lev	0	69	0	0	0	2	1	2	3	0	0	680	1
670	1	Obs	0	76	0	0	0	3	1	1	3	1	0	1139	2
670	1	Obs	0	76	0	0	0	3	1	1	3	1	0	1139	1
671	1	Lev	1	36	1	0	0	2	1	3	3	1	0	165	2
671	1	Lev	1	36	1	0	0	2	1	3	3	1	0	111	1
672	1	Obs	1	73	0	0	1	3	0	NA	2	0	0	2210	2
672	1	Obs	1	73	0	0	1	3	0	NA	2	0	0	2210	1
673	1	Obs	1	72	0	0	0	5	0	2	2	0	1	2227	2
673	1	Obs	1	72	0	0	0	5	0	2	2	0	1	2227	1
674	1	Lev	1	61	0	0	0	1	0	2	2	0	0	2076	2
674	1	Lev	1	61	0	0	0	1	0	2	2	0	0	2076	1
675	1	Obs	1	58	0	0	0	2	0	2	3	0	0	2132	2
675	1	Obs	1	58	0	0	0	2	0	2	3	0	0	2132	1
676	1	Lev+5FU	0	52	1	0	0	3	0	1	3	0	0	2084	2
676	1	Lev+5FU	0	52	1	0	0	3	0	1	3	0	0	2084	1
677	1	Obs	1	66	0	0	0	2	0	2	4	0	0	1905	2
677	1	Obs	1	66	0	0	0	2	1	2	4	0	0	379	1
678	1	Lev	0	43	0	0	0	7	1	2	3	1	1	608	2
678	1	Lev	0	43	0	0	0	7	1	2	3	1	1	286	1
679	1	Lev+5FU	1	60	0	0	0	1	0	2	2	1	0	2066	2
679	1	Lev+5FU	1	60	0	0	0	1	0	2	2	1	0	2066	1
680	1	Obs	0	61	0	0	0	4	0	2	3	0	0	2006	2
680	1	Obs	0	61	0	0	0	4	0	2	3	0	0	2006	1
681	1	Lev	1	61	0	0	0	3	0	2	2	0	0	2183	2
681	1	Lev	1	61	0	0	0	3	0	2	2	0	0	2183	1
682	1	Lev+5FU	1	46	0	0	0	1	0	2	1	0	0	2099	2
682	1	Lev+5FU	1	46	0	0	0	1	0	2	1	0	0	2099	1
683	1	Lev	1	73	0	0	0	1	0	2	3	0	0	1879	2
683	1	Lev	1	73	0	0	0	1	0	2	3	0	0	1879	1
684	1	Obs	0	65	1	0	0	3	1	2	3	1	0	264	2
684	1	Obs	0	65	1	0	0	3	1	2	3	1	0	99	1
685	1	Lev+5FU	0	61	1	0	0	1	0	2	3	0	0	2107	2
685	1	Lev+5FU	0	61	1	0	0	1	0	2	3	0	0	2107	1
686	1	Lev	1	65	0	0	0	15	1	3	3	0	1	743	2
686	1	Lev	1	65	0	0	0	15	1	3	3	0	1	491	1
687	1	Obs	1	68	0	0	0	2	1	2	3	0	0	966	2
687	1	Obs	1	68	0	0	0	2	1	2	3	0	0	102	1
688	1	Lev+5FU	1	63	0	0	0	1	0	2	3	0	0	2076	2
688	1	Lev+5FU	1	63	0	0	0	1	0	2	3	0	0	2076	1
689	1	Lev	1	72	1	0	0	4	1	3	3	1	0	24	2
689	1	Lev	1	72	1	0	0	4	0	3	3	1	0	24	1
690	1	Lev+5FU	0	74	0	1	0	2	1	2	3	1	0	448	2
690	1	Lev+5FU	0	74	0	1	0	2	1	2	3	1	0	380	1
691	1	Lev	0	45	0	0	0	9	1	2	3	0	1	909	2
691	1	Lev	0	45	0	0	0	9	1	2	3	0	1	415	1
692	1	Lev	0	66	0	0	0	1	0	1	3	1	0	2188	2
692	1	Lev	0	66	0	0	0	1	1	1	3	1	0	1647	1
693	1	Obs	1	38	1	0	0	2	1	NA	4	0	0	469	2
693	1	Obs	1	38	1	0	0	2	1	NA	4	0	0	174	1
694	1	Obs	0	46	0	1	1	2	1	3	4	1	0	594	2
694	1	Obs	0	46	0	1	1	2	1	3	4	1	0	243	1
695	1	Lev+5FU	0	51	0	0	0	1	0	2	3	1	0	2008	2
695	1	Lev+5FU	0	51	0	0	0	1	0	2	3	1	0	2008	1
696	1	Lev+5FU	1	65	0	0	0	3	1	2	4	0	0	1276	2
696	1	Lev+5FU	1	65	0	0	0	3	1	2	4	0	0	827	1
697	1	Obs	1	55	0	0	0	2	1	2	3	0	0	957	2
697	1	Obs	1	55	0	0	0	2	1	2	3	0	0	686	1
698	1	Obs	1	58	0	0	0	4	1	2	3	1	0	1950	2
698	1	Obs	1	58	0	0	0	4	1	2	3	1	0	495	1
699	1	Lev+5FU	1	65	0	0	0	1	0	2	3	0	0	2668	2
699	1	Lev+5FU	1	65	0	0	0	1	0	2	3	0	0	2668	1
700	1	Lev+5FU	0	46	1	0	0	2	0	1	3	1	0	2250	2
700	1	Lev+5FU	0	46	1	0	0	2	0	1	3	1	0	2250	1
701	1	Lev	0	57	0	0	0	1	0	2	3	0	0	2191	2
701	1	Lev	0	57	0	0	0	1	0	2	3	0	0	2191	1
702	1	Obs	1	67	0	0	1	1	0	2	3	0	0	2365	2
702	1	Obs	1	67	0	0	1	1	0	2	3	0	0	2365	1
703	1	Lev	0	75	0	0	0	1	0	2	3	0	0	2331	2
703	1	Lev	0	75	0	0	0	1	0	2	3	0	0	2331	1
704	1	Lev	1	64	0	0	1	5	1	2	3	1	1	1262	2
704	1	Lev	1	64	0	0	1	5	1	2	3	1	1	1108	1
705	1	Lev	1	63	0	0	0	2	0	2	3	0	0	1537	2
705	1	Lev	1	63	0	0	0	2	0	2	3	0	0	1537	1
706	1	Lev	1	64	0	0	0	3	0	2	3	0	1	2387	2
706	1	Lev	1	64	0	0	0	3	0	2	3	0	1	2387	1
707	1	Obs	1	59	0	0	0	1	0	2	3	0	0	2235	2
707	1	Obs	1	59	0	0	0	1	0	2	3	0	0	2235	1
708	1	Lev	0	78	0	0	0	3	0	2	3	0	0	1980	2
708	1	Lev	0	78	0	0	0	3	0	2	3	0	0	1980	1
709	1	Lev+5FU	1	63	0	0	0	2	1	1	1	0	0	578	2
709	1	Lev+5FU	1	63	0	0	0	2	1	1	1	0	0	285	1
710	1	Obs	1	57	0	0	0	4	1	1	3	0	0	1083	2
710	1	Obs	1	57	0	0	0	4	1	1	3	0	0	203	1
711	1	Obs	1	52	0	0	0	3	1	2	3	1	0	1875	2
711	1	Obs	1	52	0	0	0	3	1	2	3	1	0	1436	1
712	1	Obs	0	50	0	0	0	3	0	2	3	1	0	2384	2
712	1	Obs	0	50	0	0	0	3	1	2	3	1	0	402	1
713	1	Obs	1	36	1	0	0	3	1	2	3	1	0	563	2
713	1	Obs	1	36	1	0	0	3	1	2	3	1	0	354	1
714	1	Lev+5FU	0	50	0	0	0	4	0	3	3	0	0	2076	2
714	1	Lev+5FU	0	50	0	0	0	4	0	3	3	0	0	2076	1
715	1	Obs	1	53	0	0	0	1	0	2	3	0	0	2025	2
715	1	Obs	1	53	0	0	0	1	0	2	3	0	0	2025	1
716	1	Lev+5FU	1	48	0	0	0	7	0	2	3	1	1	2055	2
716	1	Lev+5FU	1	48	0	0	0	7	0	2	3	1	1	2055	1
717	1	Obs	0	55	0	0	0	2	1	2	3	1	0	1375	2
717	1	Obs	0	55	0	0	0	2	1	2	3	1	0	540	1
718	1	Lev+5FU	1	47	0	0	0	2	0	2	2	0	0	2350	2
718	1	Lev+5FU	1	47	0	0	0	2	0	2	2	0	0	2350	1
719	1	Lev	0	74	0	0	1	1	0	2	3	0	0	2200	2
719	1	Lev	0	74	0	0	1	1	0	2	3	0	0	2200	1
720	1	Lev+5FU	1	53	1	1	0	3	0	2	3	0	0	2222	2
720	1	Lev+5FU	1	53	1	1	0	3	0	2	3	0	0	2222	1
721	1	Obs	1	55	0	0	0	7	0	2	3	0	1	2149	2
721	1	Obs	1	55	0	0	0	7	1	2	3	0	1	1432	1
722	1	Lev	1	53	0	0	0	4	0	2	2	0	0	2303	2
722	1	Lev	1	53	0	0	0	4	0	2	2	0	0	2303	1
723	1	Obs	1	67	0	1	0	4	1	2	4	0	0	322	2
723	1	Obs	1	67	0	1	0	4	1	2	4	0	0	201	1
724	1	Lev	1	56	0	0	0	3	1	2	3	0	0	764	2
724	1	Lev	1	56	0	0	0	3	1	2	3	0	0	525	1
725	1	Lev+5FU	0	30	1	0	1	1	1	2	3	0	0	765	2
725	1	Lev+5FU	0	30	1	0	1	1	1	2	3	0	0	415	1
726	1	Lev	0	56	0	0	0	8	1	1	3	0	1	93	2
726	1	Lev	0	56	0	0	0	8	1	1	3	0	1	38	1
727	1	Lev+5FU	1	46	1	0	0	3	0	2	3	0	0	1918	2
727	1	Lev+5FU	1	46	1	0	0	3	0	2	3	0	0	1918	1
728	1	Lev	1	60	0	0	0	1	1	1	2	0	0	1932	2
728	1	Lev	1	60	0	0	0	1	1	1	2	0	0	276	1
729	1	Obs	0	60	0	0	0	1	0	2	2	1	0	2278	2
729	1	Obs	0	60	0	0	0	1	0	2	2	1	0	2278	1
730	1	Obs	1	57	1	0	0	9	1	3	3	0	1	145	2
730	1	Obs	1	57	1	0	0	9	1	3	3	0	1	59	1
731	1	Lev+5FU	0	42	0	0	0	1	0	3	3	0	0	1913	2
731	1	Lev+5FU	0	42	0	0	0	1	0	3	3	0	0	1913	1
732	1	Obs	1	58	0	0	0	2	0	2	3	0	0	2176	2
732	1	Obs	1	58	0	0	0	2	0	2	3	0	0	2176	1
733	1	Obs	0	53	0	0	0	1	0	3	3	1	0	1995	2
733	1	Obs	0	53	0	0	0	1	0	3	3	1	0	1995	1
734	1	Lev+5FU	1	73	0	0	1	1	0	2	3	0	0	2023	2
734	1	Lev+5FU	1	73	0	0	1	1	0	2	3	0	0	2023	1
735	1	Obs	1	73	0	0	0	7	0	2	3	0	1	1935	2
735	1	Obs	1	73	0	0	0	7	0	2	3	0	1	1935	1
736	1	Obs	1	57	0	0	0	NA	0	2	3	0	1	2191	2
736	1	Obs	1	57	0	0	0	NA	1	2	3	0	1	1539	1
737	1	Lev+5FU	0	77	0	0	0	1	0	3	3	0	0	2191	2
737	1	Lev+5FU	0	77	0	0	0	1	0	3	3	0	0	2191	1
738	1	Obs	1	60	0	0	0	2	0	NA	3	0	0	1856	2
738	1	Obs	1	60	0	0	0	2	0	NA	3	0	0	1856	1
739	1	Lev	1	74	0	0	0	8	1	2	3	0	1	628	2
739	1	Lev	1	74	0	0	0	8	0	2	3	0	1	628	1
740	1	Lev+5FU	1	70	0	0	0	3	0	2	2	0	0	1976	2
740	1	Lev+5FU	1	70	0	0	0	3	0	2	2	0	0	1976	1
741	1	Obs	0	53	0	0	0	5	0	2	3	0	1	1819	2
741	1	Obs	0	53	0	0	0	5	0	2	3	0	1	1819	1
742	1	Lev+5FU	0	68	0	0	1	8	1	2	4	0	1	141	2
742	1	Lev+5FU	0	68	0	0	1	8	1	2	4	0	1	101	1
743	1	Lev	1	59	1	0	0	2	1	2	3	1	0	422	2
743	1	Lev	1	59	1	0	0	2	1	2	3	1	0	19	1
744	1	Lev	1	29	1	0	0	3	0	2	3	0	0	2006	2
744	1	Lev	1	29	1	0	0	3	0	2	3	0	0	2006	1
745	1	Obs	0	57	0	0	0	2	0	2	2	0	0	2113	2
745	1	Obs	0	57	0	0	0	2	0	2	2	0	0	2113	1
746	1	Obs	1	61	0	0	0	4	0	2	2	0	0	1823	2
746	1	Obs	1	61	0	0	0	4	0	2	2	0	0	1823	1
747	1	Obs	1	68	1	0	0	3	0	2	3	1	0	2170	2
747	1	Obs	1	68	1	0	0	3	0	2	3	1	0	2170	1
748	1	Lev+5FU	1	49	0	0	0	11	1	2	3	0	1	1812	2
748	1	Lev+5FU	1	49	0	0	0	11	1	2	3	0	1	1723	1
749	1	Lev	0	70	0	0	0	2	0	2	3	0	0	1838	2
749	1	Lev	0	70	0	0	0	2	0	2	3	0	0	1838	1
750	1	Obs	1	53	1	0	0	2	0	2	3	1	0	1855	2
750	1	Obs	1	53	1	0	0	2	0	2	3	1	0	1855	1
751	1	Lev+5FU	0	57	1	0	0	2	1	3	3	1	0	269	2
751	1	Lev+5FU	0	57	1	0	0	2	1	3	3	1	0	185	1
752	1	Lev	1	76	0	0	0	1	0	2	3	0	0	2414	2
752	1	Lev	1	76	0	0	0	1	0	2	3	0	0	2414	1
753	1	Lev	1	59	0	0	1	2	0	2	2	1	0	2174	2
753	1	Lev	1	59	0	0	1	2	0	2	2	1	0	2174	1
754	1	Lev+5FU	1	56	0	0	0	1	0	2	2	0	0	2263	2
754	1	Lev+5FU	1	56	0	0	0	1	0	2	2	0	0	2263	1
755	1	Lev+5FU	1	38	0	0	0	7	1	2	3	0	1	1495	2
755	1	Lev+5FU	1	38	0	0	0	7	1	2	3	0	1	1159	1
756	1	Lev	0	61	0	0	0	10	1	3	3	0	1	314	2
756	1	Lev	0	61	0	0	0	10	1	3	3	0	1	113	1
757	1	Obs	1	49	0	0	0	2	0	2	3	0	0	2261	2
757	1	Obs	1	49	0	0	0	2	1	2	3	0	0	1455	1
758	1	Obs	0	69	0	0	0	12	1	2	3	1	1	716	2
758	1	Obs	0	69	0	0	0	12	1	2	3	1	1	398	1
759	1	Obs	1	53	0	0	0	1	0	2	3	0	0	2190	2
759	1	Obs	1	53	0	0	0	1	0	2	3	0	0	2190	1
760	1	Lev+5FU	0	72	0	0	0	6	0	3	3	0	1	2331	2
760	1	Lev+5FU	0	72	0	0	0	6	1	3	3	0	1	434	1
761	1	Lev	0	57	0	0	0	3	0	2	3	0	0	2187	2
761	1	Lev	0	57	0	0	0	3	0	2	3	0	0	2187	1
762	1	Lev	1	73	0	0	1	1	1	2	4	0	0	602	2
762	1	Lev	1	73	0	0	1	1	1	2	4	0	0	157	1
763	1	Lev+5FU	0	58	0	0	1	2	1	1	3	1	0	666	2
763	1	Lev+5FU	0	58	0	0	1	2	1	1	3	1	0	405	1
764	1	Lev+5FU	1	69	0	0	0	5	1	2	3	1	1	138	2
764	1	Lev+5FU	1	69	0	0	0	5	1	2	3	1	1	86	1
765	1	Obs	0	69	1	0	0	3	0	3	3	0	0	2001	2
765	1	Obs	0	69	1	0	0	3	0	3	3	0	0	2001	1
766	1	Lev+5FU	0	47	0	0	0	5	1	2	3	0	1	887	2
766	1	Lev+5FU	0	47	0	0	0	5	1	2	3	0	1	554	1
767	1	Lev	0	80	0	1	0	2	1	1	2	0	0	1207	2
767	1	Lev	0	80	0	1	0	2	1	1	2	0	0	189	1
768	1	Lev+5FU	1	67	0	0	0	2	0	2	3	0	0	1997	2
768	1	Lev+5FU	1	67	0	0	0	2	0	2	3	0	0	1997	1
769	1	Lev	0	54	0	0	0	1	0	2	3	1	0	1864	2
769	1	Lev	0	54	0	0	0	1	0	2	3	1	0	1864	1
770	1	Lev+5FU	1	63	0	0	1	7	0	3	3	0	1	2422	2
770	1	Lev+5FU	1	63	0	0	1	7	0	3	3	0	1	2422	1
771	1	Lev	0	65	1	0	0	NA	1	3	3	1	1	444	2
771	1	Lev	0	65	1	0	0	NA	1	3	3	1	1	271	1
772	1	Lev+5FU	0	65	0	1	1	3	0	2	3	0	0	2375	2
772	1	Lev+5FU	0	65	0	1	1	3	0	2	3	0	0	2375	1
773	1	Obs	0	48	1	0	0	2	1	2	3	0	0	718	2
773	1	Obs	0	48	1	0	0	2	1	2	3	0	0	337	1
774	1	Obs	1	52	0	0	0	2	0	2	3	0	0	2204	2
774	1	Obs	1	52	0	0	0	2	0	2	3	0	0	2204	1
775	1	Obs	1	67	0	0	1	1	0	1	3	0	0	2120	2
775	1	Obs	1	67	0	0	1	1	0	1	3	0	0	2120	1
776	1	Lev	0	70	0	1	1	5	1	1	3	0	1	766	2
776	1	Lev	0	70	0	1	1	5	1	1	3	0	1	294	1
777	1	Lev	0	51	1	0	1	6	1	3	3	0	1	366	2
777	1	Lev	0	51	1	0	1	6	1	3	3	0	1	333	1
778	1	Lev+5FU	0	32	0	0	0	14	1	3	2	0	1	1752	2
778	1	Lev+5FU	0	32	0	0	0	14	1	3	2	0	1	8	1
779	1	Lev+5FU	1	63	0	0	1	7	0	3	3	1	1	2183	2
779	1	Lev+5FU	1	63	0	0	1	7	0	3	3	1	1	2183	1
780	1	Obs	0	81	0	0	1	1	0	2	3	0	0	1902	2
780	1	Obs	0	81	0	0	1	1	0	2	3	0	0	1902	1
781	1	Obs	1	66	0	0	0	7	1	2	4	0	1	259	2
781	1	Obs	1	66	0	0	0	7	1	2	4	0	1	108	1
782	1	Lev+5FU	0	60	0	1	1	4	1	3	3	1	0	609	2
782	1	Lev+5FU	0	60	0	1	1	4	1	3	3	1	0	328	1
783	1	Obs	0	81	1	0	0	1	1	1	3	0	0	832	2
783	1	Obs	0	81	1	0	0	1	1	1	3	0	0	382	1
784	1	Obs	1	66	1	0	1	4	1	2	3	0	0	164	2
784	1	Obs	1	66	1	0	1	4	1	2	3	0	0	109	1
785	1	Lev	1	78	0	0	1	2	0	3	3	1	0	1828	2
785	1	Lev	1	78	0	0	1	2	0	3	3	1	0	1828	1
786	1	Lev	0	46	0	0	0	3	0	2	3	0	0	2147	2
786	1	Lev	0	46	0	0	0	3	0	2	3	0	0	2147	1
787	1	Obs	0	57	0	0	0	NA	1	2	3	0	1	201	2
787	1	Obs	0	57	0	0	0	NA	1	2	3	0	1	106	1
788	1	Lev+5FU	0	57	0	0	0	3	0	2	1	0	0	2221	2
788	1	Lev+5FU	0	57	0	0	0	3	0	2	1	0	0	2221	1
789	1	Lev+5FU	0	67	0	0	0	2	1	3	3	1	0	503	2
789	1	Lev+5FU	0	67	0	0	0	2	1	3	3	1	0	296	1
790	1	Lev	1	68	0	0	0	9	1	2	3	0	1	376	2
790	1	Lev	1	68	0	0	0	9	1	2	3	0	1	230	1
791	1	Lev+5FU	0	38	0	0	0	2	1	2	3	0	0	811	2
791	1	Lev+5FU	0	38	0	0	0	2	1	2	3	0	0	466	1
792	1	Lev+5FU	0	70	0	0	0	3	0	2	3	0	0	1985	2
792	1	Lev+5FU	0	70	0	0	0	3	0	2	3	0	0	1985	1
793	1	Obs	1	66	0	0	0	2	0	2	3	1	0	2076	2
793	1	Obs	1	66	0	0	0	2	0	2	3	1	0	2076	1
794	1	Lev	1	63	0	0	0	8	1	2	3	0	1	1154	2
794	1	Lev	1	63	0	0	0	8	1	2	3	0	1	565	1
795	1	Lev+5FU	1	72	0	0	0	5	1	2	2	0	1	844	2
795	1	Lev+5FU	1	72	0	0	0	5	0	2	2	0	1	844	1
796	1	Obs	1	61	1	0	1	1	1	1	3	0	0	1031	2
796	1	Obs	1	61	1	0	1	1	1	1	3	0	0	577	1
797	1	Lev+5FU	1	46	0	0	0	3	1	2	3	1	0	1302	2
797	1	Lev+5FU	1	46	0	0	0	3	1	2	3	1	0	683	1
798	1	Lev+5FU	0	36	1	0	0	3	0	2	3	0	0	2169	2
798	1	Lev+5FU	0	36	1	0	0	3	0	2	3	0	0	2169	1
799	1	Obs	0	69	0	0	0	1	0	2	2	1	0	1929	2
799	1	Obs	0	69	0	0	0	1	0	2	2	1	0	1929	1
800	1	Lev+5FU	0	75	0	0	0	1	0	2	3	0	0	1800	2
800	1	Lev+5FU	0	75	0	0	0	1	0	2	3	0	0	1800	1
801	1	Lev	0	64	0	0	0	12	1	2	3	0	1	355	2
801	1	Lev	0	64	0	0	0	12	1	2	3	0	1	85	1
802	1	Lev	1	77	0	0	0	1	1	2	3	1	0	669	2
802	1	Lev	1	77	0	0	0	1	1	2	3	1	0	599	1
803	1	Obs	0	51	0	0	0	7	1	2	2	0	1	465	2
803	1	Obs	0	51	0	0	0	7	1	2	2	0	1	166	1
804	1	Obs	1	36	0	0	0	6	0	2	3	1	1	2157	2
804	1	Obs	1	36	0	0	0	6	0	2	3	1	1	2157	1
805	1	Obs	1	56	0	0	0	7	1	2	3	1	1	929	2
805	1	Obs	1	56	0	0	0	7	1	2	3	1	1	752	1
806	1	Lev	0	63	0	0	0	2	0	2	3	1	0	2242	2
806	1	Lev	0	63	0	0	0	2	1	2	3	1	0	224	1
807	1	Lev	1	64	0	0	0	2	0	2	3	0	0	2212	2
807	1	Lev	1	64	0	0	0	2	1	2	3	0	0	2067	1
808	1	Lev	1	44	0	0	0	1	0	2	3	0	0	2148	2
808	1	Lev	1	44	0	0	0	1	0	2	3	0	0	2148	1
809	1	Lev	1	73	1	0	0	7	1	2	3	1	1	171	2
809	1	Lev	1	73	1	0	0	7	1	2	3	1	1	35	1
810	1	Lev	1	54	1	0	0	1	1	2	4	0	0	629	2
810	1	Lev	1	54	1	0	0	1	1	2	4	0	0	366	1
811	1	Lev	1	44	0	0	0	2	1	2	2	1	0	1829	2
811	1	Lev	1	44	0	0	0	2	1	2	2	1	0	1029	1
812	1	Lev	1	30	0	1	0	9	0	2	3	0	1	1939	2
812	1	Lev	1	30	0	1	0	9	0	2	3	0	1	1939	1
813	1	Lev+5FU	0	65	0	0	0	7	1	2	3	0	1	529	2
813	1	Lev+5FU	0	65	0	0	0	7	1	2	3	0	1	393	1
814	1	Obs	0	68	1	0	0	2	0	2	3	1	0	2130	2
814	1	Obs	0	68	1	0	0	2	0	2	3	1	0	2130	1
815	1	Obs	0	56	0	0	0	2	0	NA	1	0	0	1990	2
815	1	Obs	0	56	0	0	0	2	0	NA	1	0	0	1990	1
816	1	Obs	1	62	0	0	0	5	1	3	3	0	1	587	2
816	1	Obs	1	62	0	0	0	5	1	3	3	0	1	286	1
817	1	Lev	0	36	0	0	0	7	1	1	2	0	1	1145	2
817	1	Lev	0	36	0	0	0	7	1	1	2	0	1	482	1
818	1	Lev+5FU	1	57	0	0	0	2	0	1	3	0	0	2162	2
818	1	Lev+5FU	1	57	0	0	0	2	0	1	3	0	0	2162	1
819	1	Lev+5FU	1	31	1	0	0	NA	1	1	3	1	1	643	2
819	1	Lev+5FU	1	31	1	0	0	NA	1	1	3	1	1	134	1
820	1	Lev	1	39	0	0	0	11	0	2	3	0	1	2129	2
820	1	Lev	1	39	0	0	0	11	1	2	3	0	1	429	1
821	1	Obs	1	53	0	0	0	3	1	2	3	1	0	1437	2
821	1	Obs	1	53	0	0	0	3	1	2	3	1	0	401	1
822	1	Lev	1	60	1	0	0	14	1	2	4	1	1	512	2
822	1	Lev	1	60	1	0	0	14	1	2	4	1	1	300	1
823	1	Obs	0	65	1	0	0	1	0	2	3	0	0	2008	2
823	1	Obs	0	65	1	0	0	1	0	2	3	0	0	2008	1
824	1	Lev+5FU	0	61	0	0	0	1	0	2	3	0	0	1814	2
824	1	Lev+5FU	0	61	0	0	0	1	0	2	3	0	0	1814	1
825	1	Lev	0	77	1	0	1	3	0	2	3	0	0	2161	2
825	1	Lev	0	77	1	0	1	3	0	2	3	0	0	2161	1
826	1	Obs	0	48	1	0	0	5	1	2	3	1	1	506	2
826	1	Obs	0	48	1	0	0	5	1	2	3	1	1	188	1
827	1	Obs	1	77	0	0	0	3	1	1	3	1	0	1482	2
827	1	Obs	1	77	0	0	0	3	1	1	3	1	0	712	1
828	1	Lev	1	69	0	0	0	10	0	3	3	0	1	1964	2
828	1	Lev	1	69	0	0	0	10	0	3	3	0	1	1964	1
829	1	Lev+5FU	0	36	0	0	0	17	1	3	3	0	1	693	2
829	1	Lev+5FU	0	36	0	0	0	17	1	3	3	0	1	132	1
830	1	Lev+5FU	0	64	0	0	1	4	1	2	3	0	0	592	2
830	1	Lev+5FU	0	64	0	0	1	4	1	2	3	0	0	242	1
831	1	Lev+5FU	1	70	0	0	0	1	0	2	2	0	0	2207	2
831	1	Lev+5FU	1	70	0	0	0	1	0	2	2	0	0	2207	1
832	1	Lev+5FU	0	74	0	0	0	3	0	1	3	0	0	2181	2
832	1	Lev+5FU	0	74	0	0	0	3	0	1	3	0	0	2181	1
833	1	Lev+5FU	1	63	0	0	0	9	1	3	3	0	1	696	2
833	1	Lev+5FU	1	63	0	0	0	9	1	3	3	0	1	466	1
834	1	Lev	0	52	0	0	0	10	1	3	3	0	1	257	2
834	1	Lev	0	52	0	0	0	10	1	3	3	0	1	145	1
835	1	Lev	0	54	0	0	0	3	1	2	3	1	0	2171	2
835	1	Lev	0	54	0	0	0	3	1	2	3	1	0	1551	1
836	1	Lev+5FU	0	54	1	0	0	4	0	2	3	0	0	2209	2
836	1	Lev+5FU	0	54	1	0	0	4	0	2	3	0	0	2209	1
837	1	Lev	0	41	1	0	0	1	1	1	3	1	0	1122	2
837	1	Lev	0	41	1	0	0	1	1	1	3	1	0	413	1
838	1	Obs	0	61	0	0	0	4	1	2	3	1	0	936	2
838	1	Obs	0	61	0	0	0	4	1	2	3	1	0	659	1
839	1	Lev+5FU	0	34	1	0	0	10	1	3	3	1	1	601	2
839	1	Lev+5FU	0	34	1	0	0	10	1	3	3	1	1	160	1
840	1	Obs	0	59	1	0	0	3	0	2	3	0	0	2265	2
840	1	Obs	0	59	1	0	0	3	1	2	3	0	0	2036	1
841	1	Lev+5FU	0	57	0	0	0	3	0	2	3	0	0	2198	2
841	1	Lev+5FU	0	57	0	0	0	3	0	2	3	0	0	2198	1
842	1	Obs	0	39	0	0	0	6	1	2	2	1	1	275	2
842	1	Obs	0	39	0	0	0	6	1	2	2	1	1	173	1
843	1	Obs	1	74	0	0	0	3	1	3	3	0	0	1195	2
843	1	Obs	1	74	0	0	0	3	1	3	3	0	0	730	1
844	1	Lev	1	45	1	0	0	3	0	2	3	0	0	2099	2
844	1	Lev	1	45	1	0	0	3	0	2	3	0	0	2099	1
845	1	Lev+5FU	0	66	0	0	0	1	0	2	3	0	0	2165	2
845	1	Lev+5FU	0	66	0	0	0	1	0	2	3	0	0	2165	1
846	1	Lev	1	60	0	0	0	2	0	2	3	1	0	2212	2
846	1	Lev	1	60	0	0	0	2	0	2	3	1	0	2212	1
847	1	Lev+5FU	1	73	0	0	0	1	1	2	3	0	0	355	2
847	1	Lev+5FU	1	73	0	0	0	1	0	2	3	0	0	355	1
848	1	Obs	0	76	0	0	0	1	0	3	2	0	0	2097	2
848	1	Obs	0	76	0	0	0	1	0	3	2	0	0	2097	1
849	1	Lev	0	79	1	0	0	1	1	2	3	0	0	56	2
849	1	Lev	0	79	1	0	0	1	0	2	3	0	0	56	1
850	1	Lev	1	47	1	0	0	4	1	2	3	0	0	589	2
850	1	Lev	1	47	1	0	0	4	1	2	3	0	0	386	1
851	1	Obs	1	60	0	0	0	9	1	2	3	0	1	510	2
851	1	Obs	1	60	0	0	0	9	1	2	3	0	1	378	1
852	1	Lev	0	62	0	0	0	3	0	2	3	0	0	2250	2
852	1	Lev	0	62	0	0	0	3	0	2	3	0	0	2250	1
853	1	Obs	1	18	1	0	1	4	1	3	2	0	0	612	2
853	1	Obs	1	18	1	0	1	4	1	3	2	0	0	223	1
854	1	Lev	0	75	0	0	0	5	0	2	3	0	1	2284	2
854	1	Lev	0	75	0	0	0	5	0	2	3	0	1	2284	1
855	1	Lev	0	56	0	0	0	3	0	1	3	0	0	1992	2
855	1	Lev	0	56	0	0	0	3	0	1	3	0	0	1992	1
856	1	Lev+5FU	1	70	1	0	0	5	1	2	2	0	1	251	2
856	1	Lev+5FU	1	70	1	0	0	5	1	2	2	0	1	218	1
857	1	Lev+5FU	0	54	0	0	0	3	0	NA	2	0	0	2070	2
857	1	Lev+5FU	0	54	0	0	0	3	0	NA	2	0	0	2070	1
858	1	Obs	0	64	0	0	0	1	1	2	3	0	0	1209	2
858	1	Obs	0	64	0	0	0	1	1	2	3	0	0	774	1
859	1	Lev	0	63	0	0	0	1	0	2	3	0	0	2122	2
859	1	Lev	0	63	0	0	0	1	0	2	3	0	0	2122	1
860	1	Lev	0	52	1	0	0	2	0	1	3	0	0	2111	2
860	1	Lev	0	52	1	0	0	2	0	1	3	0	0	2111	1
861	1	Lev+5FU	0	71	0	0	1	11	1	2	3	1	1	274	2
861	1	Lev+5FU	0	71	0	0	1	11	1	2	3	1	1	198	1
862	1	Lev+5FU	0	54	0	0	0	1	1	1	3	1	0	1306	2
862	1	Lev+5FU	0	54	0	0	0	1	1	1	3	1	0	1032	1
863	1	Lev	0	27	0	0	0	1	1	3	2	0	0	1325	2
863	1	Lev	0	27	0	0	0	1	1	3	2	0	0	751	1
864	1	Obs	1	68	0	0	1	10	0	2	3	0	1	1968	2
864	1	Obs	1	68	0	0	1	10	0	2	3	0	1	1968	1
865	1	Obs	0	49	0	0	0	2	1	2	3	0	0	753	2
865	1	Obs	0	49	0	0	0	2	1	2	3	0	0	131	1
866	1	Obs	1	61	0	0	1	2	1	2	4	0	0	760	2
866	1	Obs	1	61	0	0	1	2	1	2	4	0	0	271	1
867	1	Lev+5FU	1	40	0	0	0	16	0	2	3	0	1	1861	2
867	1	Lev+5FU	1	40	0	0	0	16	0	2	3	0	1	1861	1
868	1	Lev+5FU	1	38	0	0	0	3	1	1	3	0	0	1138	2
868	1	Lev+5FU	1	38	0	0	0	3	1	1	3	0	0	616	1
869	1	Obs	0	56	0	0	0	2	0	2	2	0	0	2167	2
869	1	Obs	0	56	0	0	0	2	0	2	2	0	0	2167	1
870	1	Lev+5FU	1	79	1	0	0	1	0	2	3	0	0	1944	2
870	1	Lev+5FU	1	79	1	0	0	1	1	2	3	0	0	1743	1
871	1	Obs	0	55	0	0	0	13	1	3	3	0	1	372	2
871	1	Obs	0	55	0	0	0	13	1	3	3	0	1	85	1
872	1	Obs	0	59	0	0	0	1	0	2	1	1	0	1792	2
872	1	Obs	0	59	0	0	0	1	0	2	1	1	0	1792	1
873	1	Lev	1	36	0	0	1	4	1	2	3	0	0	986	2
873	1	Lev	1	36	0	0	1	4	1	2	3	0	0	458	1
874	1	Lev+5FU	0	63	1	0	0	2	0	2	3	0	0	2378	2
874	1	Lev+5FU	0	63	1	0	0	2	0	2	3	0	0	2378	1
875	1	Obs	1	27	0	1	1	12	1	2	3	0	1	390	2
875	1	Obs	1	27	0	1	1	12	1	2	3	0	1	334	1
876	1	Lev	0	66	0	0	1	2	1	2	2	1	0	642	2
876	1	Lev	0	66	0	0	1	2	1	2	2	1	0	356	1
877	1	Lev	1	63	0	0	0	3	0	2	3	0	0	2345	2
877	1	Lev	1	63	0	0	0	3	1	2	3	0	0	1052	1
878	1	Lev	1	64	0	0	0	2	0	2	2	0	0	2254	2
878	1	Lev	1	64	0	0	0	2	1	2	2	0	0	1114	1
879	1	Obs	0	78	0	0	0	1	0	2	3	0	0	2118	2
879	1	Obs	0	78	0	0	0	1	0	2	3	0	0	2118	1
880	1	Lev+5FU	0	66	1	0	0	2	1	2	3	0	0	1831	2
880	1	Lev+5FU	0	66	1	0	0	2	0	2	3	0	0	1831	1
881	1	Obs	0	64	0	0	0	3	0	3	3	0	0	2167	2
881	1	Obs	0	64	0	0	0	3	0	3	3	0	0	2167	1
882	1	Obs	1	68	0	0	0	2	1	2	3	0	0	1198	2
882	1	Obs	1	68	0	0	0	2	0	2	3	0	0	1198	1
883	1	Lev+5FU	1	35	0	0	1	2	0	2	3	0	0	2050	2
883	1	Lev+5FU	1	35	0	0	1	2	0	2	3	0	0	2050	1
884	1	Lev+5FU	1	64	0	0	1	2	1	3	3	0	0	271	2
884	1	Lev+5FU	1	64	0	0	1	2	1	3	3	0	0	116	1
885	1	Lev	0	60	0	0	0	2	0	2	2	1	0	2138	2
885	1	Lev	0	60	0	0	0	2	1	2	2	1	0	181	1
886	1	Obs	0	55	1	0	0	1	0	2	3	0	0	1891	2
886	1	Obs	0	55	1	0	0	1	0	2	3	0	0	1891	1
887	1	Obs	1	39	0	0	0	6	1	2	3	0	1	1313	2
887	1	Obs	1	39	0	0	0	6	1	2	3	0	1	344	1
888	1	Lev+5FU	1	67	0	0	0	3	0	2	3	1	0	1853	2
888	1	Lev+5FU	1	67	0	0	0	3	0	2	3	1	0	1853	1
889	1	Lev	1	55	1	0	0	3	0	3	3	0	0	2130	2
889	1	Lev	1	55	1	0	0	3	0	3	3	0	0	2130	1
890	1	Lev	1	61	0	0	0	8	1	2	3	0	1	150	2
890	1	Lev	1	61	0	0	0	8	1	2	3	0	1	100	1
891	1	Lev	0	67	0	0	0	6	1	2	3	0	1	759	2
891	1	Lev	0	67	0	0	0	6	1	2	3	0	1	91	1
892	1	Lev	1	62	0	0	0	1	0	2	3	1	0	2100	2
892	1	Lev	1	62	0	0	0	1	0	2	3	1	0	2100	1
893	1	Lev+5FU	0	52	0	0	0	4	0	2	3	0	0	2101	2
893	1	Lev+5FU	0	52	0	0	0	4	1	2	3	0	0	602	1
894	1	Lev	1	80	0	0	0	1	1	2	3	0	0	942	2
894	1	Lev	1	80	0	0	0	1	1	2	3	0	0	883	1
895	1	Obs	0	51	0	0	0	11	0	2	3	0	1	1823	2
895	1	Obs	0	51	0	0	0	11	0	2	3	0	1	1823	1
896	1	Obs	1	74	0	0	0	1	1	3	1	1	0	665	2
896	1	Obs	1	74	0	0	0	1	0	3	1	1	0	665	1
897	1	Obs	1	70	1	1	1	4	1	2	3	0	0	1656	2
897	1	Obs	1	70	1	1	1	4	1	2	3	0	0	1057	1
898	1	Lev+5FU	1	73	0	0	0	4	0	2	3	0	0	1969	2
898	1	Lev+5FU	1	73	0	0	0	4	0	2	3	0	0	1969	1
899	1	Lev	0	56	0	0	0	3	0	3	4	0	0	2190	2
899	1	Lev	0	56	0	0	0	3	0	3	4	0	0	2190	1
900	1	Obs	0	70	1	0	0	15	1	2	3	0	1	576	2
900	1	Obs	0	70	1	0	0	15	1	2	3	0	1	230	1
901	1	Lev	1	68	0	0	0	12	1	2	3	0	1	1103	2
901	1	Lev	1	68	0	0	0	12	0	2	3	0	1	1103	1
902	1	Lev	1	51	0	0	1	2	1	3	3	1	0	1046	2
902	1	Lev	1	51	0	0	1	2	1	3	3	1	0	513	1
903	1	Lev+5FU	0	56	0	0	0	3	0	2	3	0	0	1929	2
903	1	Lev+5FU	0	56	0	0	0	3	0	2	3	0	0	1929	1
904	1	Obs	1	71	0	0	0	10	1	1	3	0	1	125	2
904	1	Obs	1	71	0	0	0	10	1	1	3	0	1	94	1
905	1	Obs	0	63	0	0	0	2	1	1	3	1	0	187	2
905	1	Obs	0	63	0	0	0	2	1	1	3	1	0	167	1
906	1	Lev	1	82	0	0	0	3	1	2	3	0	0	939	2
906	1	Lev	1	82	0	0	0	3	1	2	3	0	0	922	1
907	1	Obs	0	68	0	0	0	12	1	3	3	1	1	887	2
907	1	Obs	0	68	0	0	0	12	0	3	3	1	1	887	1
908	1	Obs	0	55	0	0	0	2	0	2	3	0	0	1803	2
908	1	Obs	0	55	0	0	0	2	0	2	3	0	0	1803	1
909	1	Lev+5FU	1	71	0	0	0	1	0	2	3	0	0	2018	2
909	1	Lev+5FU	1	71	0	0	0	1	0	2	3	0	0	2018	1
910	1	Lev	0	68	0	0	1	12	1	2	3	0	1	1509	2
910	1	Lev	0	68	0	0	1	12	1	2	3	0	1	1275	1
911	1	Lev	1	60	0	0	0	13	1	2	3	0	1	314	2
911	1	Lev	1	60	0	0	0	13	1	2	3	0	1	274	1
912	1	Lev	1	72	0	0	0	3	0	1	3	1	0	1971	2
912	1	Lev	1	72	0	0	0	3	0	1	3	1	0	1971	1
913	1	Lev+5FU	1	69	1	1	1	3	0	2	3	0	0	1827	2
913	1	Lev+5FU	1	69	1	1	1	3	0	2	3	0	0	1827	1
914	1	Obs	0	46	1	0	0	3	1	2	2	0	0	1079	2
914	1	Obs	0	46	1	0	0	3	1	2	2	0	0	99	1
915	1	Lev	0	42	0	0	0	6	0	1	3	0	1	2114	2
915	1	Lev	0	42	0	0	0	6	0	1	3	0	1	2114	1
916	1	Obs	0	37	0	0	0	8	1	2	3	1	1	1262	2
916	1	Obs	0	37	0	0	0	8	1	2	3	1	1	438	1
917	1	Obs	0	71	0	0	0	5	1	3	3	0	1	259	2
917	1	Obs	0	71	0	0	0	5	1	3	3	0	1	122	1
918	1	Lev	1	50	0	0	0	7	1	2	2	0	1	323	2
918	1	Lev	1	50	0	0	0	7	1	2	2	0	1	78	1
919	1	Lev	0	70	1	0	1	1	1	2	2	0	0	678	2
919	1	Lev	0	70	1	0	1	1	1	2	2	0	0	532	1
920	1	Lev+5FU	0	70	0	0	1	5	0	2	2	0	1	1827	2
920	1	Lev+5FU	0	70	0	0	1	5	0	2	2	0	1	1827	1
921	1	Lev	1	58	1	0	0	3	1	2	4	0	0	1399	2
921	1	Lev	1	58	1	0	0	3	1	2	4	0	0	476	1
922	1	Lev+5FU	0	70	0	0	0	1	1	2	3	0	0	1022	2
922	1	Lev+5FU	0	70	0	0	0	1	1	2	3	0	0	329	1
923	1	Lev+5FU	1	55	1	0	0	2	0	3	3	0	0	2240	2
923	1	Lev+5FU	1	55	1	0	0	2	0	3	3	0	0	2240	1
924	1	Obs	1	64	1	0	1	2	0	3	3	0	0	2158	2
924	1	Obs	1	64	1	0	1	2	0	3	3	0	0	2158	1
925	1	Lev+5FU	1	71	0	0	1	4	0	2	3	0	0	1875	2
925	1	Lev+5FU	1	71	0	0	1	4	0	2	3	0	0	1875	1
926	1	Lev	0	72	0	0	0	1	0	2	3	0	0	2154	2
926	1	Lev	0	72	0	0	0	1	0	2	3	0	0	2154	1
927	1	Lev	1	76	0	0	1	1	1	3	3	0	0	1018	2
927	1	Lev	1	76	0	0	1	1	1	3	3	0	0	851	1
928	1	Lev+5FU	0	48	1	0	0	4	0	2	3	1	1	2072	2
928	1	Lev+5FU	0	48	1	0	0	4	0	2	3	1	1	2072	1
929	1	Lev	0	66	1	0	0	1	0	2	3	0	0	1820	2
929	1	Lev	0	66	1	0	0	1	0	2	3	0	0	1820	1
