# Supplementary material for: A Survival Metadata Analysis Responsive Tool (SMART) for web-based analysis of patient survival and risk
Source: Sci Rep. 2018 Aug 27;8:12880. doi: 10.1038/s41598-018-31290-z (PMC6110739; doi:10.1038/s41598-018-31290-z)
Supplement: Supplementary file 4 — 5. Layer2.csv [file 41598_2018_31290_MOESM4_ESM.csv]

Standard	Colname
TimeOS	time
EventDeath	status
