# Supplementary material for: A Survival Metadata Analysis Responsive Tool (SMART) for web-based analysis of patient survival and risk
Source: Sci Rep. 2018 Aug 27;8:12880. doi: 10.1038/s41598-018-31290-z (PMC6110739; doi:10.1038/s41598-018-31290-z)
Supplement: Supplementary file 5 — 6. Layer3.csv [file 41598_2018_31290_MOESM5_ESM.csv]

Colname	Type	Label
id		id
study		study
rx	Nominal	treatment
sex	Nominal	sex
age	Interval	age
obstruct	Nominal	obstruction
perfor	Nominal	perforation
adhere	Nominal	adherence
nodes	Interval	no. of lymph nodes
time	Interval	duration
status		event
differ	Ordinal	differentiation
extent	Nominal	extent
surg	Nominal	surgery
node4	Nominal	node > 4
etype	Nominal	event type
